# Supplementary material for: Genomic Variation and Its Impact on Gene Expression in Drosophila melanogaster
Source: PLoS Genet. 2012 Nov 15;8(11):e1003055. doi: 10.1371/journal.pgen.1003055 (PMC3499359; doi:10.1371/journal.pgen.1003055)
Supplement: Table S2 — Validation of SNPs using Roche-454 whole-genome sequencing data. (XLSX) [file pgen.1003055.s018.xlsx]

## Sheet: S2
Table S2. Validation of SNPs using Roche-454 whole-genome sequencing data
	number of SNPs *	ambiguous **	no 454 coverage	confirmed	rejected	% confirmed / (confirmed + rejected)	% rejected / (confirmed + rejected)
DGRP-208	678615	10681	70997	591235	5702	0.990448	0.0095521
DGRP-301	716489	40971	71282	590510	13726	0.977284	0.0227163
DGRP-303	609435	9622	94910	489456	15447	0.969406	0.030594
DGRP-304	667220	8809	116330	534510	7571	0.986033	0.0139665
DGRP-306	670107	15881	83741	560677	9808	0.982808	0.0171924
DGRP-307	654469	8261	96078	542747	7383	0.98658	0.0134205
DGRP-313	687070	7616	121942	551261	6251	0.988788	0.0112123
DGRP-315	672853	12747	73260	580028	6818	0.988382	0.011618
DGRP-324	657771	8619	95699	546180	7273	0.986859	0.0131411
DGRP-335	662498	7991	103311	543300	7896	0.985675	0.0143252
DGRP-357	666215	12644	101658	544152	7761	0.985938	0.014062
DGRP-358	701717	10652	99629	583333	8103	0.986299	0.0137006
DGRP-360	632435	5570	100085	516810	9970	0.981074	0.0189263
DGRP-362	663555	7313	99002	552099	5141	0.990774	0.00922583
DGRP-365	664541	9007	104257	546090	5187	0.990591	0.00940906
DGRP-375	681269	16823	97389	561293	5764	0.989835	0.0101648
DGRP-379	664857	8794	122570	528032	5461	0.989764	0.0102363
DGRP-380	664363	12290	105145	541170	5758	0.989472	0.0105279
DGRP-391	688471	14847	78951	589365	5308	0.991074	0.00892591
DGRP-399	668461	8927	86034	567864	5636	0.990173	0.00982738
DGRP-427	671769	8957	73076	583472	6264	0.989378	0.0106217
DGRP-437	665432	7181	104632	547417	6202	0.988797	0.0112027
DGRP-486	640034	6538	119170	507868	6458	0.987444	0.0125562
DGRP-517	685364	11355	90784	576762	6463	0.988919	0.0110815
DGRP-555	666991	8977	80899	571781	5334	0.990757	0.00924253
DGRP-639	662679	8105	74186	574956	5432	0.990641	0.00935926
DGRP-705	668207	8030	86139	568379	5659	0.990142	0.00985823
DGRP-707	662782	9513	95490	552486	5293	0.990511	0.00948942
DGRP-712	654379	8284	73722	566972	5401	0.990564	0.00943615
DGRP-714	668101	18136	83831	558056	8078	0.985731	0.0142687
DGRP-730	659916	6881	97315	551013	4707	0.99153	0.00847009
DGRP-732	664917	32738	78849	537880	15450	0.972078	0.0279219
DGRP-765	660808	7354	79706	568616	5132	0.991055	0.00894469
DGRP-774	634402	20153	74816	519666	19767	0.963356	0.036644
DGRP-786	693439	8062	112241	566677	6459	0.98873	0.0112696
DGRP-799	657310	7584	84199	560680	4847	0.991429	0.00857077
DGRP-820	663413	7792	135944	514397	5280	0.98984	0.0101602
DGRP-852	690296	11344	60591	613524	4837	0.992178	0.00782229
DGRP-859	651641	7798	80187	558396	5260	0.990668	0.00933193
Total	25994291	442847	3608047	21659110	284287	0.987045	0.0129555
* including di-nucleotide substitutions represented as pairs of consecutive SNPs
** SNPs for which genotyping revealed that the opposing number of (Illumina) reads is half or more the supporting number of reads (i.e. likely segregating)
