# Supplementary material for: Genomic Variation and Its Impact on Gene Expression in Drosophila melanogaster
Source: PLoS Genet. 2012 Nov 15;8(11):e1003055. doi: 10.1371/journal.pgen.1003055 (PMC3499359; doi:10.1371/journal.pgen.1003055)
Supplement: Table S3 — Validation of variants in exons by RNA-Seq. (XLSX) [file pgen.1003055.s019.xlsx]

## Sheet: S3
Table S3. Validation of variants in exons by RNA-Seq
TP = True Positives
FP = False Positives
Line	Number of variants in exons	Number of SNPs in exons	Number of indels + complex variants in exons	Number of variants with allele-specific alignments	Number of SNPs with allele-specific alignments	Number of indels + complex variants with allele-specific alignments
DGRP-362	205120	189154	15966	161566	149748	11818
DGRP-517	207532	190145	17387	153150	141062	12088
DGRP-765	206938	190620	16318	163894	151548	12346
Mean	206530	189973	16557	159537	147453	12084
Line	TP all variants	% all variants	TP SNPs	% SNPs	TP indels + complex variants	% indels + complex variants
DGRP-362	159801	0.989076	148494	0.991626	11307	0.956761
DGRP-517	150937	0.98555	139362	0.987949	11575	0.957561
DGRP-765	162574	0.991946	150600	0.993745	11974	0.969869
Mean	157771	0.988857	146152	0.991106	11618.7	0.961397
Line	FP all variants	% all variants	FP SNPs	% SNPs	FP indels + complex variants	% indels + complex variants
DGRP-362	882	0.00545907	675	0.00450757	207	0.0175157
DGRP-517	1052	0.00686908	835	0.00591938	217	0.0179517
DGRP-765	627	0.00382564	491	0.0032399	136	0.0110157
Mean	853.667	0.0053846	667	0.00455562	186.667	0.0154944
Validation of indels and complex variants by size
Line	1-2 bp	TP	%	FP	%
DGRP-362	6844	6501	0.949883	108	0.0157802
DGRP-517	6758	6388	0.94525	125	0.0184966
DGRP-765	6769	6543	0.966612	58	0.00856847
Mean	6790.33	6477.33	0.953915	97	0.0142818
Line	3-5 bp	TP	%	FP	%
DGRP-362	2143	2080	0.970602	40	0.0186654
DGRP-517	2384	2319	0.972735	42	0.0176174
DGRP-765	2378	2313	0.972666	27	0.0113541
Mean	2301.67	2237.33	0.972001	36.3333	0.015879
Line	6-10 bp	TP	%	FP	%
DGRP-362	1648	1611	0.977549	10	0.00606796
DGRP-517	1727	1695	0.981471	17	0.00984366
DGRP-765	1944	1916	0.985597	13	0.00668724
Mean	1773	1740.67	0.981539	13.3333	0.00753295
Line	11-30 bp	TP	%	FP	%
DGRP-362	1023	985	0.962854	28	0.0273705
DGRP-517	1035	1007	0.972947	20	0.0193237
DGRP-765	1043	1009	0.967402	24	0.0230105
Mean	1033.67	1000.33	0.967734	24	0.0232349
Line	>30 bp	TP	%	FP	%
DGRP-362	160	130	0.8125	21	0.13125
DGRP-517	184	166	0.902174	13	0.0706522
DGRP-765	212	193	0.910377	14	0.0660377
Mean	185.333	163	0.875017	16	0.0893133
