# Supplementary material for: Genomic Variation and Its Impact on Gene Expression in Drosophila melanogaster
Source: PLoS Genet. 2012 Nov 15;8(11):e1003055. doi: 10.1371/journal.pgen.1003055 (PMC3499359; doi:10.1371/journal.pgen.1003055)
Supplement: Table S5 — Allele count frequency distribution by variant type. Average number of variants per line. (XLSX) [file pgen.1003055.s021.xlsx]

## Sheet: S5
Table S5. Allele count frequency distribution by variant type. Average number of variants per line
										Coding SNP types
Allele Count	All types	SNP	Insertions	Deletions	Complex	Homopolymer	Microsatellite	Tandem duplication	Inversions	Synonymous	Non synonymous	New stop codon	Remove stop codon
1	25496.4	19373.8	1664.05	2996.08	1462.41	1359.87	281.154	220.333	3.66667	1460.64	1039.31	10.4103	1.30769
2	23137.9	17138	1789.38	2735.69	1474.87	1466.77	270.821	195.487	3.69231	1491.54	728.718	4.82051	0.871795
3	22581.1	16772.5	1782.69	2554.85	1471.08	1447.23	245	173.385	3.23077	1550.69	633.154	2.92308	0.615385
4	21901.7	16362.1	1779.59	2302.97	1457.13	1372.51	229.744	164.308	3.17949	1564.1	590.974	1.94872	0.923077
5	21617.3	16258.8	1731.28	2197.44	1429.74	1357.18	219.615	154.744	3.33333	1642.05	541.154	2.4359	1.02564
6	21338.9	16112	1682.92	2098.77	1445.23	1309.54	200.615	149.846	2.76923	1661.85	530.462	1.69231	0.615385
7	21612.9	16433.7	1693.1	2045.44	1440.74	1286.74	182	141.256	3.23077	1720.92	496.282	3.76923	0.358974
8	21652.5	16568.8	1703.79	1965.13	1414.77	1240.41	194.872	141.538	3.07692	1811.28	502.974	1.64103	0.410256
9	21453.9	16526.8	1635.69	1882.85	1408.62	1213.38	177.923	134.538	3	1826.08	505.154	1.15385	0
10	21478.5	16647.9	1612.82	1819.74	1397.95	1183.59	162.308	134.872	4.10256	1840.26	507.436	1.79487	0
11	21613.6	16828.9	1609.1	1777.49	1398.13	1173.62	161.051	119.308	2.82051	1828.82	499.513	1.69231	0.282051
12	21553.2	16885.2	1605.85	1699.38	1362.77	1129.54	150.154	113.231	2.15385	1907.38	519.385	2.15385	0
13	21479.7	16893.7	1572.67	1700	1313.33	1110	145.667	131.667	1.33333	1943.67	502.667	3.66667	1
14	21537.4	17071.4	1554	1596.36	1315.64	1069.03	144.667	115.231	4.30769	1932.72	504.718	2.15385	0.717949
15	21499.6	17133.1	1517.69	1556.15	1292.69	1079.23	133.077	122.692	1.92308	1975	488.462	0.384615	1.53846
16	21514.3	17170.9	1518.77	1532.72	1291.9	1022.36	130.872	117.333	2.05128	1954.46	499.282	1.23077	0.410256
17	21278.8	17068	1485.1	1440.64	1285.03	961.59	127.718	105.051	2.17949	1940.18	493.436	2.61538	0
18	21000.5	16991.5	1425.69	1407.23	1176	969.231	133.846	106.615	1.84615	1933.85	471.692	1.38462	0
19	20705.1	16811.6	1380.18	1321.72	1191.64	914.436	113.513	89.641	0.487179	1986.23	502.769	1.94872	0.487179
20	20716.4	16909.2	1371.79	1317.44	1117.95	880.513	109.231	91.2821	1.02564	1956.41	522.564	2.5641	0.512821
21	20445.9	16822.1	1366.62	1213.15	1044.08	850.231	116.308	87.2308	3.76923	2011.69	493.769	2.15385	0.538462
22	20086	16576.7	1328.46	1171.08	1009.74	869.282	108.308	78.9744	2.82051	1989.03	469.333	0.564103	0
23	19786.5	16418.5	1296.85	1055.64	1015.54	769.615	104.385	84.9231	2.35897	1999.23	480.641	0.589744	0.589744
24	19676.3	16389.5	1276.92	1035.69	974.154	750.769	80.6154	81.2308	3.69231	1977.23	490.462	1.23077	2.46154
25	19126.9	15796.2	1255.13	1058.33	1017.31	789.744	80.1282	80.1282	4.48718	1880.13	477.564	0.641026	0
26	18710	15676.7	1210	944.667	878.667	701.333	83.3333	76	1.33333	1845.33	459.333	1.33333	1.33333
27	18137.8	15245.3	1104.23	913.154	875.077	638.308	72	67.1538	6.23077	1823.54	426.462	0.692308	0
28	17804.4	15030.3	1097.74	860.103	816.308	621.026	58.8718	73.9487	0.717949	1772.62	444.41	4.30769	0
29	17273.6	14609.3	1094.56	801.59	768.128	622.385	55.7692	61.7179	0.74359	1669.36	461.026	0.74359	0.74359
30	16918.5	14406.2	990	756.923	765.385	542.308	60	61.5385	1.53846	1719.23	443.077	3.07692	0
31	16414.1	14038.2	999.949	689.949	685.974	499.974	35.7692	50.0769	0.794872	1582.59	430.026	3.17949	0.794872
32	15734.2	13539.3	959.179	621.128	614.564	497.231	45.9487	53.3333	0.820513	1468.72	447.179	0	0
33	15070.8	12978.3	915.538	609.231	567.769	474.692	47.3846	49.0769	0.846154	1368.23	429	0	0.846154
34	15132.6	13160.6	900.564	522.205	549.231	412.359	38.359	33.1282	0.871795	1425.38	461.179	1.74359	0.871795
35	14266.5	12409.7	818.462	518.718	519.615	404.744	29.6154	42.1795	5.38462	1313.85	401.154	0.897436	0.897436
36	14006.8	12220.6	878.769	434.769	472.615	350.769	35.0769	41.5385	0	1268.31	483.692	0	2.76923
37	14177.6	12462.4	833.923	423.128	458.231	314.026	18.9744	31.3077	3.79487	1191.59	495.231	0	0.948718
38	15115.2	13305.8	911.026	424.821	473.538	330.308	10.7179	21.4359	2.92308	1143.9	662.564	0	2.92308
39	18363	16214	873	452	824	255	7	18	1	1177	934	2	6
Total	761417	615258	52227.1	52454.4	41477.5	34240.9	4602.41	3815.28	97.5385	66555.1	20470.2	75.5385	32.7949
% singletons	0.0334855	0.031489	0.0318618	0.0571178	0.0352579	0.0397149	0.0610884	0.0577502	0.037592	0.0219463	0.0507717	0.137814	0.0398749
