# Supplementary material for: Genomic Variation and Its Impact on Gene Expression in Drosophila melanogaster
Source: PLoS Genet. 2012 Nov 15;8(11):e1003055. doi: 10.1371/journal.pgen.1003055 (PMC3499359; doi:10.1371/journal.pgen.1003055)
Supplement: Table S6 — Evolutionary conservation analysis of 30 indels. This table contains information about the ancestral allele state of all indels that were predicted in 39 lines and which intersected with protein coding sequences. Multiple sequence alignment around the indel position was obtained from the UCSC genome browser (database: dm3, table: multiz15way) and D. simulans, D. yakuba, and D. ananassae were used as an outgroup. (XLSX) [file pgen.1003055.s022.xlsx]

## Sheet: S6
Table S6. Evolutionary conservation analysis of 30 indels. This table contains information about the ancestral allele state of all indels that were predicted in 39 lines and which intersected with protein coding sequences. Multiple sequence alignment around the indel position was obtained from the UCSC genome browser (database: dm3, table: multiz15way) and D. simulans, D. yakuba, and D. ananassae…
Variant type	Chr	Start	End	Variant sequence	Variant size	Allele count	Gene	Allele shared with	Mismatches (MM) or gaps between variant and ancestral allele	Ancestral allele - Non-conservative (0 or 1MM / no gaps)	Ancestral allele - Conservative (no MM / no gaps)
Insertion	chr2L	1198905	1198905	GTCCGGAC	8	39	CG5139	D. simulans	1MM	yes	no
Insertion	chr2L	4533853	4533853	GGGTAAAAC	9	39	dp	D. simulans	0MM	yes	yes
Insertion	chr2L	15230281	15230281	CTTCTTTGACTTCTT	15	39	ZnT35C	D. simulans	0MM	yes	yes
Insertion	chr2L	16489522	16489522	A	1	39	CG4580	D. simulans	0MM	yes	yes
Insertion	chr2R	3230150	3230150	A	1	39	Dscam	D. simulans	0MM	yes	yes
Insertion	chr2R	7220441	7220441	CCA	3	39	sha	D. yakuba	0MM	yes	yes
Insertion	chr2R	8356724	8356724	AAG	3	39	CG8545	-	-	no	no
Insertion	chr2R	8406012	8406012	GGACGT	6	39	CG8818	D. simulans	0MM	yes	yes
Insertion	chr2R	14442135	14442135	GGCGGATCC	9	39	CG30115	D. simulans	1MM + 2 gaps	no	no
Insertion	chr2R	19574335	19574335	CGGCACGTG	9	39	CG11293	D. simulans	0MM	yes	yes
Insertion	chr2R	20796657	20796657	CCGTCT	6	39	NaCP60E	D. yakuba	1MM	yes	no
Insertion	chr3L	1544975	1544975	GTGGACT	7	39	CG32313	D. simulans	0MM	yes	yes
Insertion	chr3L	3896938	3896938	T	1	39	CG14977	D. simulans	0MM	yes	yes
Insertion	chr3R	6953896	6953896	G	1	39	Ugt86Dd	D. simulans	0MM	yes	yes
Insertion	chr3R	7610302	7610302	TGCAGCGGTACTTGT	15	39	CG17360	D. simulans	0MM	yes	yes
Insertion	chr3R	8915308	8915308	A	1	39	CG34308	D. simulans	0MM	yes	yes
Insertion	chr3R	11093845	11093845	GCT	3	39	CG14864	D. simulans	0MM	yes	yes
Insertion	chr3R	11309705	11309705	CCTACTGGCACATCATG	17	39	Rh6	D. simulans	0MM	yes	yes
Insertion	chr3R	11309707	11309707	GG	2	39	Rh6	D. simulans	0MM	yes	yes
Insertion	chr3R	11885085	11885085	TGCCGG	6	39	msps	D. yakuba	1MM	yes	no
Deletion	chr3R	17594739	17594739	-	1	39	CG42335	D. simulans	0MM	yes	yes
Insertion	chr3R	17694331	17694331	AT	2	39	Cby	D. simulans	0MM	yes	yes
Insertion	chr3R	18614020	18614020	ACA	3	39	CG7029	D. yakuba	0MM	yes	yes
Insertion	chr3R	19029630	19029630	CGG	3	39	fzo	D. simulans	0MM	yes	yes
Insertion	chr3R	24852219	24852219	TTAAATTCAGTGTACTTGTTTTGTTTATACTATTCAGTTGCCTGAACATAACATTGCAACATAAATTCAATTTGCGTAGAGCTCATGCGTAAAGAATTGCCAATTTTTATGCCTTGTGAGGTTAACGACATCACAGAGCTTGTGACCAATTTCCCGGATGGC	162	39	eIF4E-6	-	-	no	no
Insertion	chr3R	26697578	26697578	CCGGAATAG	9	39	CG15545	D. ananassae	0MM	yes	yes
Deletion	chrX	624352	624352	-	1	39	sdk	D. simulans	0MM	yes	yes
Insertion	chrX	4823215	4823215	CTTGAAGATCTT	12	39	CG4068	D. simulans	0MM	yes	yes
Insertion	chrX	12305697	12305697	GT	2	39	CG32652	D. simulans	0MM	yes	yes
Insertion	chrX	12656553	12656553	AGGCATGTG	9	39	CG12717	D. simulans	1MM	yes	no
