# Supplementary material for: Genomic Variation and Its Impact on Gene Expression in Drosophila melanogaster
Source: PLoS Genet. 2012 Nov 15;8(11):e1003055. doi: 10.1371/journal.pgen.1003055 (PMC3499359; doi:10.1371/journal.pgen.1003055)
Supplement: Table S7 — Functional enrichment (GO) for genes affected by disruptive non-SNP variants. Gene ontology enrichment (biological processes) was tested with DAVID (http://david.abcc.ncifcrf.gov/). Multiple hypothesis testing was performed with the Benjamini & Hochberg correction procedure and a FDR of 0.05. (XLSX) [file pgen.1003055.s023.xlsx]

## Sheet: S7
Table S7. Functional enrichment (GO) for genes affected by disruptive non-SNP variants. Gene ontology enrichment (biological processes) was tested with DAVID (http://david.abcc.ncifcrf.gov/). Multiple hypothesis testing was performed with the Benjamini & Hochberg correction procedure and a FDR of 0.05.
Term	Count	P-value	FDR	Genes
GO:0007606:sensory perception of chemical stimulus	51	4.32167e-16	7.43849e-15	OBP22A, GR93D, OR98B, OBP50D, GR43A, OR33A, GR28B, OR23A, GR64B, OR67C, GR64D, OR47A, OBP51A, OR33C, GR85A, GR89A, OBP8A, GR23A, OR92A, GR2A, OBP56F, PPK11, OBP99D, GR98C, GR39A, SCRIB, GR59D, GR59C, GR59F, GR22C, GR59E, OR35A, TRP, OBP83CD, GR22B, OR65A, GR36C, OR83A, GR36A, GR92A, OR49B, OBP57E, OBP57D, OR45B, OBP83G, OR98A, OR22A, OR22B, GR32A, OR69A, GR21A
GO:0006508:proteolysis	113	9.8424e-16	1.66533e-14	CG34436, CG34437, CG4721, JON74E, MP1, CG4725, CG8539, CG11843, CG14088, CG31269, RPN5, CG18125, CG30323, CG16710, SER12, JON99CI, ANCE-2, CG18754, CG3739, CP1, CG11261, CG10081, CG3734, TACE, CG5798, CG33226, CG30087, CG32379, CG33225, CG8358, CG30289, CG10073, CG30288, CG30287, CG9294, SER6, CG10477, CG32762, CG11034, CG11313, CG32277, CG14760, CG7829, CG7025, CG32374, CG32376, CG4408, CG7631, …
GO:0007600:sensory perception	59	3.34246e-14	5.57332e-13	OBP22A, MBL, DOA, SDC, GR93D, OR98B, RO, OBP50D, GR43A, OR33A, GR28B, OR23A, GR64B, OR67C, GR64D, FMR1, OR47A, OBP51A, OR33C, GR85A, GR89A, OBP8A, GR23A, OR92A, GR2A, TRPGAMMA, OBP56F, PPK11, OBP99D, GR98C, GR39A, SCRIB, GR59D, GR59C, GR22C, GR59F, GR59E, OR35A, TRP, SEV, OBP83CD, GR22B, OR65A, GR36C, OR83A, GR36A, GR92A, OR49B, RH6, OBP57E, OBP57D, OR45B, OBP83G, OR98A, OR22A, OR22B, GR32A, OR69…
GO:0050890:cognition	64	4.09006e-12	6.82168e-11	OBP22A, MBL, DOA, TEQUILA, SDC, GR93D, OR98B, RO, AMN, OBP50D, GR43A, OR33A, GR28B, OR23A, GR64B, OR67C, GR64D, FMR1, APKC, OR47A, OBP51A, OR33C, GR85A, GR89A, OBP8A, GR23A, OR92A, GR2A, TRPGAMMA, OBP56F, PPK11, OBP99D, GR98C, GR39A, SCRIB, GR59D, GR59C, GR22C, GR59F, GR59E, OR35A, TRP, SEV, OBP83CD, GR22B, OR65A, GR36C, GR36A, OR83A, GR92A, OR49B, RH6, OBP57E, OR45B, OBP57D, OBP83G, OR98A, LAT, …
GO:0050909:sensory perception of taste	23	2.99731e-10	4.9991e-09	GR2A, GR36C, GR36A, GR64B, GR92A, GR64D, PPK11, GR93D, GR98C, GR39A, GR59D, GR43A, GR59C, GR85A, GR59F, GR22C, GR59E, GR89A, GR28B, GR23A, GR32A, GR22B, GR21A
GO:0050877:neurological system process	76	1.80402e-08	3.00887e-07	OBP22A, MBL, DOA, TEQUILA, SDC, GR93D, OR98B, RO, TOMOSYN, AMN, OBP50D, GR43A, OR33A, NWK, GR28B, OR23A, L(2)GL, HRS, GR64B, OR67C, GR64D, SRA-1, FMR1, APKC, OR47A, OBP51A, OR33C, GR85A, GR89A, BRP, OBP8A, LOLA, GR23A, BCHS, OR92A, GFA, GR2A, TRPGAMMA, OBP56F, PPK11, OBP99D, GLURIIC, GR98C, GR39A, SCRIB, GR59D, GR59C, GR22C, GR59F, GR59E, OR35A, TRP, SEV, OBP83CD, GR22B, OR65A, GR36C, GR36A, OR83…
GO:0007186:G-protein coupled receptor protein signaling pathway	52	2.02869e-08	3.38358e-07	GR93D, OR98B, AMN, CRZ, GR43A, OR33A, ALCR2, GR28B, CG34372, OR23A, MTHL12, CG4395, GR64B, OR67C, MTHL11, GR64D, OR47A, DGK, OR33C, GR85A, GR89A, GR23A, OR92A, GR2A, CG31140, GR98C, GR39A, GR59D, GR59C, GR59F, GR22C, GR59E, OR35A, GR22B, PROC-R, OR65A, GR36C, OR83A, GR36A, GR92A, OR49B, RH6, OR45B, OR98A, FZ3, OR22A, OR22B, GR32A, MTHL4, OR69A, GR21A, MTHL6
GO:0007608:sensory perception of smell	21	2.3811e-06	3.97129e-05	OR65A, OR83A, OR67C, OR49B, OBP57E, OR98B, OR47A, OR45B, OBP57D, SCRIB, OR33C, OR98A, OR33A, OR35A, TRP, OR22A, OR22B, OR23A, OR69A, OR92A, GR21A
GO:0055114:oxidation reduction	75	6.14884e-06	0.000102549	CG15116, IDH, CG31028, LOX2, CYP4E3, CYP313B1, CG31810, CG12766, CG4174, CG10512, CG30495, CG8680, CG31021, CYP28D2, CYP12A5, CYP9H1, SODH-2, CG5718, NUP133, CYP309A2, CG32201, CG31016, CG4395, CYP313A2, CYP6A2, CYP313A5, CYP28A5, CYP4P1, CYP313A1, CG10700, EO, RFESP, CG6279, CYP6D2, CYP6A9, CG8193, MENL-2, CG18233, CYP4AC3, CYP4AC2, CG10638, CG2064, DESAT2, CG2065, PH4ALPHAMP, CG12539, CG31674, …
GO:0007166:cell surface receptor linked signal transduction	68	0.000535017	0.00888604	TEHAO, GR93D, OR98B, NKD, NOTUM, AMN, CRZ, GR43A, OR33A, ALCR2, GR28B, CG34372, OR23A, L(2)GL, HRS, MTHL12, GR64B, CG4395, MTHL11, OR67C, GR64D, OR47A, DGK, ALPHAPS5, OR33C, GR85A, GR89A, ELB, GR23A, OR92A, GR2A, CG31140, NDL, GR98C, GR39A, GR59D, GR59C, GR22C, GR59F, GR59E, BOBA, OR35A, SEV, KOKO, PIP, GR22B, PROC-R, OR65A, GR36C, PYR, FOXO, GR36A, OR83A, GR92A, OR49B, RH6, OR45B, OR98A, FZ3, NE…
GO:0051606:detection of stimulus	18	0.000688793	0.0114263	GR2A, TRPGAMMA, CHEB38A, SDC, GR64D, RH6, CHEB42C, OR45B, OR33C, GR59F, GR59E, CG33680, NINAD, TRP, PGRP-SC1B, PGRP-LC, GR21A, SHAKB
GO:0045087:innate immune response	17	0.000759906	0.012599	IM18, TEHAO, MP1, SPHINX1, SICK, ATTB, IM14, ECT4, VICTORIA, IM2, PGRP-SB2, MSTPROX, PGRP-SC1B, TOTB, TOLL-4, PGRP-LC, TOLL-9
GO:0009593:detection of chemical stimulus	10	0.0017387	0.0286073	GR59F, GR2A, GR59E, CG33680, CHEB38A, GR64D, CHEB42C, OR45B, OR33C, GR21A
