# Supplementary material for: Genomic Variation and Its Impact on Gene Expression in Drosophila melanogaster
Source: PLoS Genet. 2012 Nov 15;8(11):e1003055. doi: 10.1371/journal.pgen.1003055 (PMC3499359; doi:10.1371/journal.pgen.1003055)
Supplement: Table S8 — KEGG pathways for genes affected by disruptive non-SNP variants. Enrichment in KEGG pathways was tested with DAVID (http://david.abcc.ncifcrf.gov/). Multiple hypothesis testing was performed with the Benjamini & Hochberg correction procedure and a FDR of 0.05. (XLSX) [file pgen.1003055.s024.xlsx]

## Sheet: S8
Table S8. KEGG pathways for genes affected by disruptive non-SNP variants. Enrichment in KEGG pathways was tested with DAVID (http://david.abcc.ncifcrf.gov/). Multiple hypothesis testing was performed with the Benjamini & Hochberg correction procedure and a FDR of 0.05.
Term	Count	P-value	FDR	Genes
dme00903:Limonene and pinene degradation	23	1.57406e-07	1.66073e-06	CYP309A2, CYP313A2, CYP4E3, CYP313A5, CYP6A2, CYP28A5, CYP4P1, CYP313B1, CYP313A1, CYP304A1, CYP6A18, CYP6A19, CYP6D2, CYP6G2, CYP6A9, CYP6A17, CG33337, CYP28D2, CYP12A5, CYP6A20, CYP9H1, CYP4AC3, CYP4AC2
dme00980:Metabolism of xenobiotics by cytochrome P450	19	5.06818e-07	5.34721e-06	CG11784, UGT86DJ, CG11289, UGT86DI, UGT86DG, UGT86DD, UGT86DE, CG5999, UGT37A1, CG18814, GSTE3, GSTE1, CG6475, GSTD5, GSTD4, CG15661, GLCAT-S, GSTE5, UGT36BB
dme00982:Drug metabolism	19	8.41841e-07	8.88189e-06	CG11784, UGT86DJ, CG11289, UGT86DI, UGT86DG, UGT86DD, UGT86DE, CG5999, UGT37A1, CG18814, GSTE3, GSTE1, CG6475, GSTD5, GSTD4, CG15661, GLCAT-S, GSTE5, UGT36BB
dme00830:Retinol metabolism	14	9.20625e-07	9.71309e-06	UGT86DJ, CG11289, UGT86DI, UGT86DG, UGT86DD, UGT86DE, UGT37A1, CG5999, CG18814, MDY, CG6475, CG15661, GLCAT-S, UGT36BB
dme00150:Androgen and estrogen metabolism	12	8.16532e-06	8.61456e-05	UGT86DJ, CG11289, UGT86DI, UGT86DG, UGT86DD, UGT86DE, CG6475, CG15661, GLCAT-S, UGT36BB, CG5999, UGT37A1
dme00053:Ascorbate and aldarate metabolism	12	1.6303e-05	0.000171993	UGT86DJ, CG11289, UGT86DI, UGT86DG, UGT86DD, UGT86DE, CG6475, CG15661, GLCAT-S, UGT36BB, CG5999, UGT37A1
dme00040:Pentose and glucuronate interconversions	13	2.23469e-05	0.000235748	UGT86DJ, CG11289, UGT86DI, UGT86DG, UGT86DD, UGT86DE, UGT37A1, CG5999, CG12766, CG6475, CG15661, GLCAT-S, UGT36BB
dme00500:Starch and sucrose metabolism	16	2.36489e-05	0.000249482	UGT86DJ, CG11289, UGT86DI, UGT86DG, UGT86DD, UGT86DE, CG14934, AMY-D, CG5999, UGT37A1, CG8690, CG6475, CG15661, GLCAT-S, UGT36BB, AMYREL
dme00860:Porphyrin and chlorophyll metabolism	13	6.43421e-05	0.000678639	UGT86DJ, CG11289, UGT86DI, UGT86DG, UGT86DD, UGT86DE, AATS-GLUPRO, UGT37A1, CG5999, CG6475, CG15661, GLCAT-S, UGT36BB
dme00983:Drug metabolism	13	0.00144712	0.0151629	UGT86DJ, CG11289, ALPHA-EST4, UGT86DI, UGT86DG, UGT86DD, UGT86DE, UGT37A1, CG5999, CG6475, CG15661, GLCAT-S, UGT36BB
