# Supplementary material for: Genomic Variation and Its Impact on Gene Expression in Drosophila melanogaster
Source: PLoS Genet. 2012 Nov 15;8(11):e1003055. doi: 10.1371/journal.pgen.1003055 (PMC3499359; doi:10.1371/journal.pgen.1003055)
Supplement: Table S9 — List of significant associations detected in females. (XLSX) [file pgen.1003055.s025.xlsx]

## Sheet: S9
Table S9. List of significant associations detected in females
Note that some cis-eQTLs appear in more than one significant association
Allele types: R=reference, S=SNP, I=insertion, D=deletion, C=complex
AA: Allele Association, ASA: Alignment Score Association
Cross reference: S=Schrider et al CNP genes,
Transcript/ Probe set	Flybase gene	Chr	Cis-eQTL start	Cis-eQTL length	Allele types	Allele counts	AA P value	ASA P value	Effect size	Spearman correlation	Cross Reference
NM_001032096_at	FBgn0000055	2L	14607815	0	R,I	25,12	0.000190651	3.98493e-05	0.044881	-0.621849
NM_001032095_at	FBgn0000055	2L	14607815	0	R,I	25,12	0.000190651	3.98493e-05	0.044881	-0.621849
NM_001032099_at	FBgn0000055	2L	14607815	0	R,I	25,12	0.000190651	3.98493e-05	0.044881	-0.621849
NM_001032096_at	FBgn0000055	2L	14625619	1	R,S	23,15	0.000140284	2.63128e-05	0.0430511	-0.625977
NM_001032095_at	FBgn0000055	2L	14625619	1	R,S	23,15	0.000140284	2.63128e-05	0.0430511	-0.625977
NM_001032099_at	FBgn0000055	2L	14625619	1	R,S	23,15	0.000140284	2.63128e-05	0.0430511	-0.625977
NM_130660_at	FBgn0000092	X	2587194	1	S,R	30,9	2.66915e-05	1.80253e-06	0.588038	-0.68133
NM_130660_at	FBgn0000092	X	2587685	1	S,R	26,13	0.000121445	2.23814e-05	0.444619	-0.623448
NM_130660_at	FBgn0000092	X	2587895	1	S,R	28,11	7.38303e-05	1.01414e-05	0.503611	-0.64298
NM_130660_at	FBgn0000092	X	2588083	0	I,R	27,12	0.000161167	3.46141e-05	0.462627	-0.612094
NM_206692_at	FBgn0000259	X	11702801	1	S,R	16,22	0.000346976	0.000103146	0.0627508	0.588128
NM_170518_at	FBgn0000274	3R	26527006	1	R,S	8,31	0.000198039	4.72593e-05	0.334468	-0.603708
NM_170518_at	FBgn0000274	3R	26527703	1	R,S	18,21	9.73515e-06	2.74494e-07	0.26348	-0.717501
NM_170518_at	FBgn0000274	3R	26527712	1	R,S	18,21	9.73515e-06	2.74494e-07	0.26348	-0.717501
NM_079255_at	FBgn0000355	3L	8718015	1	R,S	31,8	0.000260263	7.08847e-05	0.103372	0.592424
NM_079255_at	FBgn0000355	3L	8718881	1	S,R	32,7	0.000291173	8.35257e-05	0.112508	-0.587733
NM_080525_at	FBgn0000394	X	5588570	1	R,S	28,11	0.000204075	4.94329e-05	0.116888	-0.602477
NM_080525_at	FBgn0000394	X	5588714	1	R,S	22,17	9.28924e-05	1.46725e-05	0.104903	-0.634033
NM_057876_at	FBgn0000447	3R	4477060	1	S,R	25,14	0.000316909	9.44518e-05	0.056849	0.584171
NM_134311_at	FBgn0000447	3R	4477060	1	S,R	25,14	0.000316909	9.44518e-05	0.056849	0.584171
NM_057876_at	FBgn0000447	3R	4477063	1	S,R	25,14	0.000316909	9.44518e-05	0.056849	0.584171
NM_134311_at	FBgn0000447	3R	4477063	1	S,R	25,14	0.000316909	9.44518e-05	0.056849	0.584171
NM_057876_at	FBgn0000447	3R	4478482	1	S,R	17,22	1.18221e-07	2.5745e-12	0.0799175	0.859161
NM_134311_at	FBgn0000447	3R	4478482	1	S,R	17,22	1.18221e-07	2.5745e-12	0.0799175	0.859161
NM_057876_at	FBgn0000447	3R	4479017	1	S,R	16,23	2.14105e-06	1.08483e-08	0.071781	0.76887
NM_134311_at	FBgn0000447	3R	4479017	1	S,R	16,23	2.14105e-06	1.08483e-08	0.071781	0.76887
NM_057876_at	FBgn0000447	3R	4481830	1	S,R	24,15	8.63767e-05	1.30631e-05	0.0589084	0.636878
NM_134311_at	FBgn0000447	3R	4481830	1	S,R	24,15	8.63767e-05	1.30631e-05	0.0589084	0.636878
NM_057876_at	FBgn0000447	3R	4482223	1	S,R	25,14	3.65841e-05	3.13087e-06	0.0631502	0.669659
NM_134311_at	FBgn0000447	3R	4482223	1	S,R	25,14	3.65841e-05	3.13087e-06	0.0631502	0.669659
NM_057876_at	FBgn0000447	3R	4483589	1	S,R	15,24	8.76481e-06	2.23154e-07	0.0682107	0.721171
NM_134311_at	FBgn0000447	3R	4483589	1	S,R	15,24	8.76481e-06	2.23154e-07	0.0682107	0.721171
NM_057876_at	FBgn0000447	3R	4483695	1	S,R	16,23	5.83493e-07	4.01239e-10	0.0761674	0.810556
NM_134311_at	FBgn0000447	3R	4483695	1	S,R	16,23	5.83493e-07	4.01239e-10	0.0761674	0.810556
NM_057876_at	FBgn0000447	3R	4484372	2	D,R	15,23	3.94999e-06	3.44171e-08	0.0727953	0.758536
NM_134311_at	FBgn0000447	3R	4484372	2	D,R	15,23	3.94999e-06	3.44171e-08	0.0727953	0.758536
NM_057876_at	FBgn0000447	3R	4484378	1	S,R	16,23	2.83356e-06	2.0594e-08	0.0715122	0.759607
NM_134311_at	FBgn0000447	3R	4484378	1	S,R	16,23	2.83356e-06	2.0594e-08	0.0715122	0.759607
NM_057876_at	FBgn0000447	3R	4484423	1	S,R	16,23	2.83356e-06	2.0594e-08	0.0715122	0.759607
NM_134311_at	FBgn0000447	3R	4484423	1	S,R	16,23	2.83356e-06	2.0594e-08	0.0715122	0.759607
NM_057876_at	FBgn0000447	3R	4484678	1	S,R	16,23	2.83356e-06	2.0594e-08	0.0715122	0.759607
NM_134311_at	FBgn0000447	3R	4484678	1	S,R	16,23	2.83356e-06	2.0594e-08	0.0715122	0.759607
NM_057876_at	FBgn0000447	3R	4484792	1	S,R	20,19	0.000399681	0.000131762	0.0537176	0.574312
NM_134311_at	FBgn0000447	3R	4484792	1	S,R	20,19	0.000399681	0.000131762	0.0537176	0.574312
NM_057876_at	FBgn0000447	3R	4484811	2	C,R	15,24	1.6983e-05	7.93295e-07	0.0664736	0.697756
NM_134311_at	FBgn0000447	3R	4484811	2	C,R	15,24	1.6983e-05	7.93295e-07	0.0664736	0.697756
NM_057876_at	FBgn0000447	3R	4484834	1	S,R	16,23	2.83356e-06	2.0594e-08	0.0715122	0.759607
NM_134311_at	FBgn0000447	3R	4484834	1	S,R	16,23	2.83356e-06	2.0594e-08	0.0715122	0.759607
NM_057876_at	FBgn0000447	3R	4485213	1	S,R	17,22	9.59752e-07	1.51907e-09	0.0738363	0.794839
NM_134311_at	FBgn0000447	3R	4485213	1	S,R	17,22	9.59752e-07	1.51907e-09	0.0738363	0.794839
NM_057876_at	FBgn0000447	3R	4485523	1	S,R	20,19	9.40063e-05	1.49536e-05	0.0588545	0.633566
NM_134311_at	FBgn0000447	3R	4485523	1	S,R	20,19	9.40063e-05	1.49536e-05	0.0588545	0.633566
NM_057876_at	FBgn0000447	3R	4485812	2	D,R	12,23	4.48978e-06	2.10321e-08	0.0797091	0.786718
NM_134311_at	FBgn0000447	3R	4485812	2	D,R	12,23	4.48978e-06	2.10321e-08	0.0797091	0.786718
NM_057876_at	FBgn0000447	3R	4488262	1	R,S	29,9	0.00019504	4.37579e-05	0.0655083	-0.612445
NM_134311_at	FBgn0000447	3R	4488262	1	R,S	29,9	0.00019504	4.37579e-05	0.0655083	-0.612445
NM_057876_at	FBgn0000447	3R	4488587	1	S,R	19,20	0.000132766	2.57035e-05	0.0566559	0.619892
NM_134311_at	FBgn0000447	3R	4488587	1	S,R	19,20	0.000132766	2.57035e-05	0.0566559	0.619892
NM_141935_at	FBgn0000455	3R	8232862	1	R,S	34,5	0.000356009	0.000111688	0.867832	-0.579246
NM_168739_at	FBgn0000567	3L	17611132	0	R,I	28,9	0.000175178	3.49349e-05	0.168087	0.625393
NM_168740_at	FBgn0000567	3L	17611132	0	R,I	28,9	0.000175178	3.49349e-05	0.168087	0.625393
NM_165250_at	FBgn0000636	2L	18383358	1	R,S	29,10	9.95162e-05	1.63688e-05	0.116103	-0.631328
NM_165249_at	FBgn0000636	2L	18386459	1	S,R	21,17	2.52167e-05	1.45054e-06	0.122673	0.692588
NM_165250_at	FBgn0000636	2L	18386459	1	S,R	21,17	2.52167e-05	1.45054e-06	0.114688	0.692588
NM_165250_at	FBgn0000636	2L	18387918	1	S,R	15,24	0.000155796	3.28697e-05	0.108328	0.613464
NM_165250_at	FBgn0000636	2L	18389150	1	R,S	29,10	0.00011357	2.01555e-05	0.115663	-0.626111
NM_165250_at	FBgn0000636	2L	18389163	1	R,S	29,10	0.00011357	2.01555e-05	0.115663	-0.626111
NM_165249_at	FBgn0000636	2L	18392580	2	R,C	24,15	6.00576e-05	7.23144e-06	0.118254	-0.650927
NM_165250_at	FBgn0000636	2L	18392580	2	R,C	24,15	1.23622e-06	2.88857e-09	0.130162	-0.786732
NM_165250_at	FBgn0000636	2L	18393461	1	R,S	27,12	9.82328e-05	1.60355e-05	0.111426	-0.631839
NM_165250_at	FBgn0000636	2L	18394202	1	R,S	27,12	9.82328e-05	1.60355e-05	0.111426	-0.631839
NM_165250_at	FBgn0000636	2L	18394246	1	R,S	26,13	8.40433e-05	1.25016e-05	0.108832	-0.637947
NM_165250_at	FBgn0000636	2L	18394266	1	R,D	27,12	9.82328e-05	1.60355e-05	0.111426	-0.631839
NM_165250_at	FBgn0000636	2L	18394300	1	R,S	27,12	9.82328e-05	1.60355e-05	0.111426	-0.631839
NM_165250_at	FBgn0000636	2L	18394323	5	R,S	26,12	5.09819e-05	5.03099e-06	0.115773	-0.665993
NM_165250_at	FBgn0000636	2L	18394501	1	R,S	27,12	9.82328e-05	1.60355e-05	0.111426	-0.631839
NM_165250_at	FBgn0000636	2L	18395951	1	R,S	26,12	9.858e-05	1.50268e-05	0.113338	-0.64018
NM_079999_at	FBgn0000711	X	10297288	1	R,S	30,9	0.000126418	2.38236e-05	0.0893198	-0.621849
NM_167229_at	FBgn0000711	X	10297288	1	R,S	30,9	0.000126418	2.38236e-05	0.0893198	-0.621849
NM_079999_at	FBgn0000711	X	10297630	1	R,S	30,9	0.000126418	2.38236e-05	0.0893198	-0.621849
NM_167229_at	FBgn0000711	X	10297630	1	R,S	30,9	0.000126418	2.38236e-05	0.0893198	-0.621849
NM_079999_at	FBgn0000711	X	10297859	1	R,S	30,9	0.000126418	2.38236e-05	0.0893198	-0.621849
NM_167229_at	FBgn0000711	X	10297859	1	R,S	30,9	0.000126418	2.38236e-05	0.0893198	-0.621849
NM_079999_at	FBgn0000711	X	10299418	1	R,D	31,7	0.000208024	4.82583e-05	0.102256	-0.609767
NM_167229_at	FBgn0000711	X	10299418	1	R,D	31,7	0.000208024	4.82583e-05	0.102256	-0.609767
NM_079999_at	FBgn0000711	X	10300369	1	R,S	31,8	7.34059e-05	1.00469e-05	0.107573	-0.643203
NM_167229_at	FBgn0000711	X	10300369	1	R,S	31,8	7.34059e-05	1.00469e-05	0.107573	-0.643203
NM_079999_at	FBgn0000711	X	10301108	1	R,S	31,8	7.34059e-05	1.00469e-05	0.107573	-0.643203
NM_167229_at	FBgn0000711	X	10301108	1	R,S	31,8	7.34059e-05	1.00469e-05	0.107573	-0.643203
NM_079999_at	FBgn0000711	X	10302267	1	R,S	32,7	4.15333e-05	3.89268e-06	0.120092	-0.66491
NM_167229_at	FBgn0000711	X	10302267	1	R,S	32,7	4.15333e-05	3.89268e-06	0.120092	-0.66491
NM_079999_at	FBgn0000711	X	10303914	1	R,S	33,6	0.000217416	5.43318e-05	0.115524	-0.599874
NM_167229_at	FBgn0000711	X	10303914	1	R,S	33,6	0.000217416	5.43318e-05	0.115524	-0.599874
NM_079999_at	FBgn0000711	X	10303918	1	R,S	33,6	0.000217416	5.43318e-05	0.115524	-0.599874
NM_167229_at	FBgn0000711	X	10303918	1	R,S	33,6	0.000217416	5.43318e-05	0.115524	-0.599874
NM_079999_at	FBgn0000711	X	10303931	1	R,S	32,7	4.15333e-05	3.89268e-06	0.120092	-0.66491
NM_167229_at	FBgn0000711	X	10303931	1	R,S	32,7	4.15333e-05	3.89268e-06	0.120092	-0.66491
NM_079999_at	FBgn0000711	X	10303934	0	R,I	32,7	4.15333e-05	3.89268e-06	0.120092	-0.66491
NM_167229_at	FBgn0000711	X	10303934	0	R,I	32,7	4.15333e-05	3.89268e-06	0.120092	-0.66491
NM_079999_at	FBgn0000711	X	10303937	1	R,S	32,7	4.15333e-05	3.89268e-06	0.120092	-0.66491
NM_167229_at	FBgn0000711	X	10303937	1	R,S	32,7	4.15333e-05	3.89268e-06	0.120092	-0.66491
NM_079999_at	FBgn0000711	X	10305411	1	R,S	32,7	4.15333e-05	3.89268e-06	0.120092	-0.66491
NM_167229_at	FBgn0000711	X	10305411	1	R,S	32,7	4.15333e-05	3.89268e-06	0.120092	-0.66491
NM_079999_at	FBgn0000711	X	10305420	1	R,S	32,7	4.15333e-05	3.89268e-06	0.120092	-0.66491
NM_167229_at	FBgn0000711	X	10305420	1	R,S	32,7	4.15333e-05	3.89268e-06	0.120092	-0.66491
NM_079999_at	FBgn0000711	X	10305741	1	R,S	32,7	4.15333e-05	3.89268e-06	0.120092	-0.66491
NM_167229_at	FBgn0000711	X	10305741	1	R,S	32,7	4.15333e-05	3.89268e-06	0.120092	-0.66491
NM_079999_at	FBgn0000711	X	10306111	0	R,I	32,7	4.15333e-05	3.89268e-06	0.120092	-0.66491
NM_167229_at	FBgn0000711	X	10306111	0	R,I	32,7	4.15333e-05	3.89268e-06	0.120092	-0.66491
NM_134792_at	FBgn0001125	2L	1985006	1	R,S	26,13	0.000107511	1.84928e-05	0.0624745	-0.628281
NM_164445_at	FBgn0001125	2L	1985006	1	R,S	26,13	0.000107511	1.84928e-05	0.0624745	-0.628281
NM_164446_at	FBgn0001125	2L	1985006	1	R,S	26,13	0.000107511	1.84928e-05	0.0624745	-0.628281
NM_057219_at	FBgn0001128	2L	5942861	1	S,R	22,17	0.000165331	3.59845e-05	0.0595538	-0.611061
NM_001014573_at	FBgn0001208	3L	7753657	1	R,S	18,21	2.69759e-05	1.83678e-06	0.114139	0.680941
NM_079239_at	FBgn0001208	3L	7753657	1	R,S	18,21	2.69759e-05	1.83678e-06	0.114139	0.680941
NM_001014573_at	FBgn0001208	3L	7753664	1	R,S	18,21	2.69759e-05	1.83678e-06	0.114139	0.680941
NM_079239_at	FBgn0001208	3L	7753664	1	R,S	18,21	2.69759e-05	1.83678e-06	0.114139	0.680941
NM_168569_at	FBgn0001216	3L	13974731	1	R,S	21,18	9.00745e-05	1.39691e-05	0.209011	0.63524
NM_079615_at	FBgn0001217	3R	8863660	1	R,S	25,14	5.33997e-05	5.94935e-06	0.871458	0.655411
NM_079615_at	FBgn0001217	3R	8864645	1	R,S	32,7	0.000163631	3.54232e-05	1.19547	0.61148
NM_079615_at	FBgn0001217	3R	8865620	1	R,D	32,7	0.000163631	3.54232e-05	1.19547	0.61148
NM_079615_at	FBgn0001217	3R	8868633	1	R,S	32,7	0.000163631	3.54232e-05	1.19547	0.61148
NM_079615_at	FBgn0001217	3R	8873305	1	S,R	12,27	0.000142592	2.86966e-05	0.973543	0.61703
NM_079615_at	FBgn0001217	3R	8873315	1	R,S	31,8	2.20344e-05	1.27817e-06	1.26166	0.68834
NM_079615_at	FBgn0001217	3R	8874949	1	R,S	30,9	0.000144696	2.93504e-05	1.10934	0.616441
NM_079615_at	FBgn0001217	3R	8875391	1	R,S	31,8	2.20344e-05	1.27817e-06	1.26166	0.68834
NM_079615_at	FBgn0001217	3R	8880330	6	R,S	28,10	0.000157419	3.14845e-05	1.14932	0.621274
NM_176585_at	FBgn0001280	3R	25863696	1	S,R	15,24	0.000155796	3.28697e-05	0.0685033	-0.613464
NM_176586_at	FBgn0001280	3R	25863696	1	S,R	15,24	0.000155796	3.28697e-05	0.0685033	-0.613464
NM_206588_at	FBgn0001280	3R	25863696	1	S,R	15,24	0.000155796	3.28697e-05	0.0685033	-0.613464
NM_176585_at	FBgn0001280	3R	25863940	1	S,R	15,24	0.000155796	3.28697e-05	0.0685033	-0.613464
NM_176586_at	FBgn0001280	3R	25863940	1	S,R	15,24	0.000155796	3.28697e-05	0.0685033	-0.613464
NM_206588_at	FBgn0001280	3R	25863940	1	S,R	15,24	0.000155796	3.28697e-05	0.0685033	-0.613464
NM_176585_at	FBgn0001280	3R	25863946	1	S,R	15,24	0.000155796	3.28697e-05	0.0685033	-0.613464
NM_176586_at	FBgn0001280	3R	25863946	1	S,R	15,24	0.000155796	3.28697e-05	0.0685033	-0.613464
NM_206588_at	FBgn0001280	3R	25863946	1	S,R	15,24	0.000155796	3.28697e-05	0.0685033	-0.613464
NM_176585_at	FBgn0001280	3R	25863950	1	S,R	15,24	0.000155796	3.28697e-05	0.0685033	-0.613464
NM_176586_at	FBgn0001280	3R	25863950	1	S,R	15,24	0.000155796	3.28697e-05	0.0685033	-0.613464
NM_206588_at	FBgn0001280	3R	25863950	1	S,R	15,24	0.000155796	3.28697e-05	0.0685033	-0.613464
NM_176585_at	FBgn0001280	3R	25863958	1	S,R	15,24	0.000155796	3.28697e-05	0.0685033	-0.613464
NM_176586_at	FBgn0001280	3R	25863958	1	S,R	15,24	0.000155796	3.28697e-05	0.0685033	-0.613464
NM_206588_at	FBgn0001280	3R	25863958	1	S,R	15,24	0.000155796	3.28697e-05	0.0685033	-0.613464
NM_176585_at	FBgn0001280	3R	25864958	1	S,R,S	5,24,9	8.43474e-05	0.208044	0.12512	0.208947
NM_176586_at	FBgn0001280	3R	25864958	1	S,R,S	5,24,9	8.43474e-05	0.208044	0.12512	0.208947
NM_206588_at	FBgn0001280	3R	25864958	1	S,R,S	5,24,9	8.43474e-05	0.208044	0.12512	0.208947
NM_176585_at	FBgn0001280	3R	25865230	1	R,S	13,26	0.000174164	3.89417e-05	0.0698837	0.608949
NM_176586_at	FBgn0001280	3R	25865230	1	R,S	13,26	0.000174164	3.89417e-05	0.0698837	0.608949
NM_206588_at	FBgn0001280	3R	25865230	1	R,S	13,26	0.000174164	3.89417e-05	0.0698837	0.608949
NM_176585_at	FBgn0001280	3R	25865929	1	R,S	24,15	5.31213e-05	5.89765e-06	0.0738471	0.65561
NM_176586_at	FBgn0001280	3R	25865929	1	R,S	24,15	5.31213e-05	5.89765e-06	0.0738471	0.65561
NM_206588_at	FBgn0001280	3R	25865929	1	R,S	24,15	5.31213e-05	5.89765e-06	0.0738471	0.65561
NM_176585_at	FBgn0001280	3R	25866217	1	R,S	14,25	3.65841e-05	3.13087e-06	0.0750781	0.669659
NM_176586_at	FBgn0001280	3R	25866217	1	R,S	14,25	3.65841e-05	3.13087e-06	0.0750781	0.669659
NM_206588_at	FBgn0001280	3R	25866217	1	R,S	14,25	3.65841e-05	3.13087e-06	0.0750781	0.669659
NM_176585_at	FBgn0001280	3R	25866743	1	S,R	7,32	0.000252584	6.78318e-05	0.0846642	-0.59367
NM_176586_at	FBgn0001280	3R	25866743	1	S,R	7,32	0.000252584	6.78318e-05	0.0846642	-0.59367
NM_206588_at	FBgn0001280	3R	25866743	1	S,R	7,32	0.000252584	6.78318e-05	0.0846642	-0.59367
NM_176585_at	FBgn0001280	3R	25866921	1	R,S	14,25	3.65841e-05	3.13087e-06	0.0750781	0.669659
NM_176586_at	FBgn0001280	3R	25866921	1	R,S	14,25	3.65841e-05	3.13087e-06	0.0750781	0.669659
NM_206588_at	FBgn0001280	3R	25866921	1	R,S	14,25	3.65841e-05	3.13087e-06	0.0750781	0.669659
NM_176585_at	FBgn0001280	3R	25867287	1	R,S	22,17	2.76915e-05	1.92405e-06	0.0740962	0.679978
NM_176586_at	FBgn0001280	3R	25867287	1	R,S	22,17	2.76915e-05	1.92405e-06	0.0740962	0.679978
NM_206588_at	FBgn0001280	3R	25867287	1	R,S	22,17	2.76915e-05	1.92405e-06	0.0740962	0.679978
NM_176585_at	FBgn0001280	3R	25867320	1	R,S	23,16	8.14213e-05	1.18803e-05	0.0707066	0.639181
NM_176586_at	FBgn0001280	3R	25867320	1	R,S	23,16	8.14213e-05	1.18803e-05	0.0707066	0.639181
NM_206588_at	FBgn0001280	3R	25867320	1	R,S	23,16	8.14213e-05	1.18803e-05	0.0707066	0.639181
NM_176585_at	FBgn0001280	3R	25867417	1	R,S	22,16	5.11105e-05	5.05269e-06	0.074014	0.665896
NM_176586_at	FBgn0001280	3R	25867417	1	R,S	22,16	5.11105e-05	5.05269e-06	0.074014	0.665896
NM_206588_at	FBgn0001280	3R	25867417	1	R,S	22,16	5.11105e-05	5.05269e-06	0.074014	0.665896
NM_176585_at	FBgn0001280	3R	25867421	1	R,S	14,25	3.65841e-05	3.13087e-06	0.0750781	0.669659
NM_176586_at	FBgn0001280	3R	25867421	1	R,S	14,25	3.65841e-05	3.13087e-06	0.0750781	0.669659
NM_206588_at	FBgn0001280	3R	25867421	1	R,S	14,25	3.65841e-05	3.13087e-06	0.0750781	0.669659
NM_176585_at	FBgn0001280	3R	25867551	1	R,S	24,15	0.000138679	2.7493e-05	0.0691717	0.618147
NM_176586_at	FBgn0001280	3R	25867551	1	R,S	24,15	0.000138679	2.7493e-05	0.0691717	0.618147
NM_206588_at	FBgn0001280	3R	25867551	1	R,S	24,15	0.000138679	2.7493e-05	0.0691717	0.618147
NM_176585_at	FBgn0001280	3R	25867646	1	R,S	24,15	0.000138679	2.7493e-05	0.0691717	0.618147
NM_176586_at	FBgn0001280	3R	25867646	1	R,S	24,15	0.000138679	2.7493e-05	0.0691717	0.618147
NM_206588_at	FBgn0001280	3R	25867646	1	R,S	24,15	0.000138679	2.7493e-05	0.0691717	0.618147
NM_176585_at	FBgn0001280	3R	25867658	1	R,S	22,17	1.89743e-05	9.73359e-07	0.075398	0.693761
NM_176586_at	FBgn0001280	3R	25867658	1	R,S	22,17	1.89743e-05	9.73359e-07	0.075398	0.693761
NM_206588_at	FBgn0001280	3R	25867658	1	R,S	22,17	1.89743e-05	9.73359e-07	0.075398	0.693761
NM_176585_at	FBgn0001280	3R	25867841	1	R,S	14,25	0.000158899	3.38742e-05	0.068943	0.612667
NM_176586_at	FBgn0001280	3R	25867841	1	R,S	14,25	0.000158899	3.38742e-05	0.068943	0.612667
NM_206588_at	FBgn0001280	3R	25867841	1	R,S	14,25	0.000158899	3.38742e-05	0.068943	0.612667
NM_176585_at	FBgn0001280	3R	25867844	1	R,S	14,25	0.000158899	3.38742e-05	0.068943	0.612667
NM_176586_at	FBgn0001280	3R	25867844	1	R,S	14,25	0.000158899	3.38742e-05	0.068943	0.612667
NM_206588_at	FBgn0001280	3R	25867844	1	R,S	14,25	0.000158899	3.38742e-05	0.068943	0.612667
NM_176585_at	FBgn0001280	3R	25867947	1	R,S	23,15	9.72875e-05	1.47104e-05	0.0722311	0.640705
NM_176586_at	FBgn0001280	3R	25867947	1	R,S	23,15	9.72875e-05	1.47104e-05	0.0722311	0.640705
NM_206588_at	FBgn0001280	3R	25867947	1	R,S	23,15	9.72875e-05	1.47104e-05	0.0722311	0.640705
NM_176585_at	FBgn0001280	3R	25868156	1	R,S	14,25	3.65841e-05	3.13087e-06	0.0750781	0.669659
NM_176586_at	FBgn0001280	3R	25868156	1	R,S	14,25	3.65841e-05	3.13087e-06	0.0750781	0.669659
NM_206588_at	FBgn0001280	3R	25868156	1	R,S	14,25	3.65841e-05	3.13087e-06	0.0750781	0.669659
NM_176585_at	FBgn0001280	3R	25868207	1	R,S	14,25	3.65841e-05	3.13087e-06	0.0750781	0.669659
NM_176586_at	FBgn0001280	3R	25868207	1	R,S	14,25	3.65841e-05	3.13087e-06	0.0750781	0.669659
NM_206588_at	FBgn0001280	3R	25868207	1	R,S	14,25	3.65841e-05	3.13087e-06	0.0750781	0.669659
NM_176585_at	FBgn0001280	3R	25868378	1	R,S	14,25	3.65841e-05	3.13087e-06	0.0750781	0.669659
NM_176586_at	FBgn0001280	3R	25868378	1	R,S	14,25	3.65841e-05	3.13087e-06	0.0750781	0.669659
NM_206588_at	FBgn0001280	3R	25868378	1	R,S	14,25	3.65841e-05	3.13087e-06	0.0750781	0.669659
NM_176585_at	FBgn0001280	3R	25868436	1	R,S	14,25	3.65841e-05	3.13087e-06	0.0750781	0.669659
NM_176586_at	FBgn0001280	3R	25868436	1	R,S	14,25	3.65841e-05	3.13087e-06	0.0750781	0.669659
NM_206588_at	FBgn0001280	3R	25868436	1	R,S	14,25	3.65841e-05	3.13087e-06	0.0750781	0.669659
NM_176585_at	FBgn0001280	3R	25868484	1	R,S	21,17	1.70087e-05	6.96373e-07	0.0752331	0.707068
NM_176586_at	FBgn0001280	3R	25868484	1	R,S	21,17	1.70087e-05	6.96373e-07	0.0752331	0.707068
NM_206588_at	FBgn0001280	3R	25868484	1	R,S	21,17	1.70087e-05	6.96373e-07	0.0752331	0.707068
NM_176585_at	FBgn0001280	3R	25868552	1	R,S	21,18	9.73515e-06	2.74494e-07	0.0775584	0.717501
NM_176586_at	FBgn0001280	3R	25868552	1	R,S	21,18	9.73515e-06	2.74494e-07	0.0775584	0.717501
NM_206588_at	FBgn0001280	3R	25868552	1	R,S	21,18	9.73515e-06	2.74494e-07	0.0775584	0.717501
NM_176585_at	FBgn0001280	3R	25868622	1	R,S	14,25	3.65841e-05	3.13087e-06	0.0750781	0.669659
NM_176586_at	FBgn0001280	3R	25868622	1	R,S	14,25	3.65841e-05	3.13087e-06	0.0750781	0.669659
NM_206588_at	FBgn0001280	3R	25868622	1	R,S	14,25	3.65841e-05	3.13087e-06	0.0750781	0.669659
NM_176585_at	FBgn0001280	3R	25868790	1	R,S	23,14	0.000151087	2.76917e-05	0.073335	0.631546
NM_176586_at	FBgn0001280	3R	25868790	1	R,S	23,14	0.000151087	2.76917e-05	0.073335	0.631546
NM_206588_at	FBgn0001280	3R	25868790	1	R,S	23,14	0.000151087	2.76917e-05	0.073335	0.631546
NM_176585_at	FBgn0001280	3R	25869076	1	R,S	14,25	3.65841e-05	3.13087e-06	0.0750781	0.669659
NM_176586_at	FBgn0001280	3R	25869076	1	R,S	14,25	3.65841e-05	3.13087e-06	0.0750781	0.669659
NM_206588_at	FBgn0001280	3R	25869076	1	R,S	14,25	3.65841e-05	3.13087e-06	0.0750781	0.669659
NM_176585_at	FBgn0001280	3R	25870641	1	R,S	28,11	0.000140353	2.8006e-05	0.0764645	0.617665
NM_176586_at	FBgn0001280	3R	25870641	1	R,S	28,11	0.000140353	2.8006e-05	0.0764645	0.617665
NM_206588_at	FBgn0001280	3R	25870641	1	R,S	28,11	0.000140353	2.8006e-05	0.0764645	0.617665
NM_176585_at	FBgn0001280	3R	25870847	1	R,S	14,25	3.65841e-05	3.13087e-06	0.0750781	0.669659
NM_176586_at	FBgn0001280	3R	25870847	1	R,S	14,25	3.65841e-05	3.13087e-06	0.0750781	0.669659
NM_206588_at	FBgn0001280	3R	25870847	1	R,S	14,25	3.65841e-05	3.13087e-06	0.0750781	0.669659
NM_176585_at	FBgn0001280	3R	25871623	1	R,S	24,15	5.31213e-05	5.89765e-06	0.0738471	0.65561
NM_176586_at	FBgn0001280	3R	25871623	1	R,S	24,15	5.31213e-05	5.89765e-06	0.0738471	0.65561
NM_206588_at	FBgn0001280	3R	25871623	1	R,S	24,15	5.31213e-05	5.89765e-06	0.0738471	0.65561
NM_176585_at	FBgn0001280	3R	25871677	1	R,S	22,17	1.89743e-05	9.73359e-07	0.075398	0.693761
NM_176586_at	FBgn0001280	3R	25871677	1	R,S	22,17	1.89743e-05	9.73359e-07	0.075398	0.693761
NM_206588_at	FBgn0001280	3R	25871677	1	R,S	22,17	1.89743e-05	9.73359e-07	0.075398	0.693761
NM_176585_at	FBgn0001280	3R	25871704	1	R,S	21,18	9.73515e-06	2.74494e-07	0.0775584	0.717501
NM_176586_at	FBgn0001280	3R	25871704	1	R,S	21,18	9.73515e-06	2.74494e-07	0.0775584	0.717501
NM_206588_at	FBgn0001280	3R	25871704	1	R,S	21,18	9.73515e-06	2.74494e-07	0.0775584	0.717501
NM_176585_at	FBgn0001280	3R	25871822	1	R,S	21,18	9.73515e-06	2.74494e-07	0.0775584	0.717501
NM_176586_at	FBgn0001280	3R	25871822	1	R,S	21,18	9.73515e-06	2.74494e-07	0.0775584	0.717501
NM_206588_at	FBgn0001280	3R	25871822	1	R,S	21,18	9.73515e-06	2.74494e-07	0.0775584	0.717501
NM_176585_at	FBgn0001280	3R	25872097	1	R,S	27,12	3.9924e-05	3.63835e-06	0.0792772	0.666392
NM_176586_at	FBgn0001280	3R	25872097	1	R,S	27,12	3.9924e-05	3.63835e-06	0.0792772	0.666392
NM_206588_at	FBgn0001280	3R	25872097	1	R,S	27,12	3.9924e-05	3.63835e-06	0.0792772	0.666392
NM_176585_at	FBgn0001280	3R	25872104	70	R,D,S	22,3,12	7.94138e-05	6.14342e-06	0.0859727	0.668444
NM_176586_at	FBgn0001280	3R	25872104	70	R,D,S	22,3,12	7.94138e-05	6.14342e-06	0.0859727	0.668444
NM_206588_at	FBgn0001280	3R	25872104	70	R,D,S	22,3,12	7.94138e-05	6.14342e-06	0.0859727	0.668444
NM_176585_at	FBgn0001280	3R	25872375	1	R,S	18,21	3.90408e-05	3.50146e-06	0.0720741	0.66723
NM_176586_at	FBgn0001280	3R	25872375	1	R,S	18,21	3.90408e-05	3.50146e-06	0.0720741	0.66723
NM_206588_at	FBgn0001280	3R	25872375	1	R,S	18,21	3.90408e-05	3.50146e-06	0.0720741	0.66723
NM_176585_at	FBgn0001280	3R	25872393	1	R,S	18,21	3.90408e-05	3.50146e-06	0.0720741	0.66723
NM_176586_at	FBgn0001280	3R	25872393	1	R,S	18,21	3.90408e-05	3.50146e-06	0.0720741	0.66723
NM_206588_at	FBgn0001280	3R	25872393	1	R,S	18,21	3.90408e-05	3.50146e-06	0.0720741	0.66723
NM_176585_at	FBgn0001280	3R	25872541	1	R,S	21,18	9.73515e-06	2.74494e-07	0.0775584	0.717501
NM_176586_at	FBgn0001280	3R	25872541	1	R,S	21,18	9.73515e-06	2.74494e-07	0.0775584	0.717501
NM_206588_at	FBgn0001280	3R	25872541	1	R,S	21,18	9.73515e-06	2.74494e-07	0.0775584	0.717501
NM_176585_at	FBgn0001280	3R	25872808	1	R,S	25,14	1.12545e-05	3.64044e-07	0.0798954	0.712404
NM_176586_at	FBgn0001280	3R	25872808	1	R,S	25,14	1.12545e-05	3.64044e-07	0.0798954	0.712404
NM_206588_at	FBgn0001280	3R	25872808	1	R,S	25,14	1.12545e-05	3.64044e-07	0.0798954	0.712404
NM_176585_at	FBgn0001280	3R	25873844	1	R,S	21,18	9.73515e-06	2.74494e-07	0.0775584	0.717501
NM_176586_at	FBgn0001280	3R	25873844	1	R,S	21,18	9.73515e-06	2.74494e-07	0.0775584	0.717501
NM_206588_at	FBgn0001280	3R	25873844	1	R,S	21,18	9.73515e-06	2.74494e-07	0.0775584	0.717501
NM_165618_at	FBgn0001285	2R	4576246	1	R,S	28,11	8.41079e-05	1.2517e-05	0.751105	-0.637917
NM_165618_at	FBgn0001285	2R	4576334	1	R,S	29,10	0.000190758	4.46745e-05	0.769028	-0.60524
NM_165618_at	FBgn0001285	2R	4577509	1	S,R	19,19	7.62508e-05	9.88686e-06	0.616951	-0.650344
NM_165618_at	FBgn0001285	2R	4579273	1	R,S	19,19	8.61216e-05	1.20708e-05	0.596331	-0.645544
NM_165618_at	FBgn0001285	2R	4583598	1	R,S	30,7	0.000197088	4.19501e-05	0.894139	-0.620453
NM_165618_at	FBgn0001285	2R	4583992	1	R,S	29,9	0.000170123	3.54945e-05	0.758738	-0.618089
NM_165618_at	FBgn0001285	2R	4584029	1	R,S	29,10	0.000129482	2.47255e-05	0.713876	-0.620893
NM_165618_at	FBgn0001285	2R	4584594	1	R,S	32,6	0.000230553	5.63566e-05	0.989659	-0.605473
NM_165618_at	FBgn0001285	2R	4584696	1	R,S	32,6	0.000230553	5.63566e-05	0.989659	-0.605473
NM_165618_at	FBgn0001285	2R	4584720	1	R,S	32,7	0.00018935	4.41793e-05	0.888894	-0.605543
NM_001043111_at	FBgn0001316	3L	425162	1	R,D	27,12	5.18647e-05	5.66627e-06	0.132452	-0.65652
NM_001103992_at	FBgn0001316	3L	425162	1	R,D	27,12	5.18647e-05	5.66627e-06	0.132452	-0.65652
NM_079149_at	FBgn0001316	3L	425162	1	R,D	27,12	5.18647e-05	5.66627e-06	0.132452	-0.65652
NM_001043111_at	FBgn0001316	3L	425488	1	R,S	29,10	0.000129482	2.47255e-05	0.139841	-0.620893
NM_001103992_at	FBgn0001316	3L	425488	1	R,S	29,10	0.000129482	2.47255e-05	0.139841	-0.620893
NM_079149_at	FBgn0001316	3L	425488	1	R,S	29,10	0.000129482	2.47255e-05	0.139841	-0.620893
NM_001043111_at	FBgn0001316	3L	425498	17	R,S	30,7	0.000105391	1.55303e-05	0.174783	-0.646306
NM_001103992_at	FBgn0001316	3L	425498	17	R,S	30,7	0.000105391	1.55303e-05	0.174783	-0.646306
NM_079149_at	FBgn0001316	3L	425498	17	R,S	30,7	0.000105391	1.55303e-05	0.174783	-0.646306
NM_001043111_at	FBgn0001316	3L	535096	1	S,R	24,15	8.63767e-05	1.30631e-05	0.116629	0.636878
NM_079149_at	FBgn0001316	3L	535096	1	S,R	24,15	8.63767e-05	1.30631e-05	0.116629	0.636878
NM_001043111_at	FBgn0001316	3L	541774	1	R,S	33,6	0.000159546	3.40849e-05	0.184745	-0.612503
NM_079149_at	FBgn0001316	3L	541774	1	R,S	33,6	0.000159546	3.40849e-05	0.184745	-0.612503
NM_001043111_at	FBgn0001316	3L	541780	1	R,S	33,6	0.000159546	3.40849e-05	0.184745	-0.612503
NM_079149_at	FBgn0001316	3L	541780	1	R,S	33,6	0.000159546	3.40849e-05	0.184745	-0.612503
NM_001043111_at	FBgn0001316	3L	541798	1	R,S	33,6	0.000159546	3.40849e-05	0.184745	-0.612503
NM_079149_at	FBgn0001316	3L	541798	1	R,S	33,6	0.000159546	3.40849e-05	0.184745	-0.612503
NM_001043111_at	FBgn0001316	3L	541804	1	R,S	33,6	0.000159546	3.40849e-05	0.184745	-0.612503
NM_079149_at	FBgn0001316	3L	541804	1	R,S	33,6	0.000159546	3.40849e-05	0.184745	-0.612503
NM_001043111_at	FBgn0001316	3L	541891	1	R,S	30,9	6.33425e-05	7.89505e-06	0.150528	-0.648886
NM_079149_at	FBgn0001316	3L	541891	1	R,S	30,9	6.33425e-05	7.89505e-06	0.150528	-0.648886
NM_001043111_at	FBgn0001316	3L	542224	1	R,S	33,6	0.000159546	3.40849e-05	0.184745	-0.612503
NM_079149_at	FBgn0001316	3L	542224	1	R,S	33,6	0.000159546	3.40849e-05	0.184745	-0.612503
NM_079149_at	FBgn0001316	3L	542329	1	R,S	28,11	0.000180303	4.10363e-05	0.128108	-0.60754
NM_001043111_at	FBgn0001316	3L	542708	1	R,S	33,6	0.000159546	3.40849e-05	0.184745	-0.612503
NM_079149_at	FBgn0001316	3L	542708	1	R,S	33,6	0.000159546	3.40849e-05	0.184745	-0.612503
NM_001043111_at	FBgn0001316	3L	542750	1	R,S	32,7	4.86157e-05	5.08327e-06	0.176199	-0.658973
NM_079149_at	FBgn0001316	3L	542750	1	R,S	32,7	4.86157e-05	5.08327e-06	0.176199	-0.658973
NM_001043111_at	FBgn0001316	3L	542762	1	R,S	32,7	4.86157e-05	5.08327e-06	0.176199	-0.658973
NM_079149_at	FBgn0001316	3L	542762	1	R,S	32,7	4.86157e-05	5.08327e-06	0.176199	-0.658973
NM_001043111_at	FBgn0001316	3L	542898	1	R,S	33,6	0.000159546	3.40849e-05	0.184745	-0.612503
NM_079149_at	FBgn0001316	3L	542898	1	R,S	33,6	0.000159546	3.40849e-05	0.184745	-0.612503
NM_001043111_at	FBgn0001316	3L	543040	1	R,S	33,6	0.000159546	3.40849e-05	0.184745	-0.612503
NM_079149_at	FBgn0001316	3L	543040	1	R,S	33,6	0.000159546	3.40849e-05	0.184745	-0.612503
NM_001043111_at	FBgn0001316	3L	543494	1	R,S	33,6	0.000159546	3.40849e-05	0.184745	-0.612503
NM_079149_at	FBgn0001316	3L	543494	1	R,S	33,6	0.000159546	3.40849e-05	0.184745	-0.612503
NM_001043111_at	FBgn0001316	3L	543796	1	R,S	33,6	0.000159546	3.40849e-05	0.184745	-0.612503
NM_079149_at	FBgn0001316	3L	543796	1	R,S	33,6	0.000159546	3.40849e-05	0.184745	-0.612503
NM_001043111_at	FBgn0001316	3L	544471	1	R,S	29,10	0.00011357	2.01555e-05	0.138058	-0.626111
NM_079149_at	FBgn0001316	3L	544471	1	R,S	29,10	0.00011357	2.01555e-05	0.138058	-0.626111
NM_001043111_at	FBgn0001316	3L	544488	1	R,S	33,6	0.000159546	3.40849e-05	0.184745	-0.612503
NM_079149_at	FBgn0001316	3L	544488	1	R,S	33,6	0.000159546	3.40849e-05	0.184745	-0.612503
NM_001043111_at	FBgn0001316	3L	544773	4	D,R	24,12	0.000113783	1.62645e-05	0.128936	0.652315
NM_079149_at	FBgn0001316	3L	544773	4	D,R	24,12	0.000113783	1.62645e-05	0.128936	0.652315
NM_001043111_at	FBgn0001316	3L	545194	1	S,R	27,12	8.66055e-05	1.31186e-05	0.127096	0.636775
NM_079149_at	FBgn0001316	3L	545194	1	S,R	27,12	8.66055e-05	1.31186e-05	0.127096	0.636775
NM_079149_at	FBgn0001316	3L	550180	1	R,S	28,11	0.000180303	4.10363e-05	0.128108	-0.60754
NM_057248_at	FBgn0001961	2L	13827038	1	S,R	30,8	2.38858e-05	1.31338e-06	0.324109	0.694599
NM_165063_at	FBgn0001961	2L	13827038	1	S,R	30,8	2.38858e-05	1.31338e-06	0.324109	0.694599
NM_057248_at	FBgn0001961	2L	13827224	1	S,R	32,7	0.000163631	3.54232e-05	0.281934	0.61148
NM_165063_at	FBgn0001961	2L	13827224	1	S,R	32,7	0.000163631	3.54232e-05	0.281934	0.61148
NM_057248_at	FBgn0001961	2L	13827236	1	S,R	32,7	0.000163631	3.54232e-05	0.281934	0.61148
NM_165063_at	FBgn0001961	2L	13827236	1	S,R	32,7	0.000163631	3.54232e-05	0.281934	0.61148
NM_057248_at	FBgn0001961	2L	13827280	1	S,R	31,8	0.000172454	3.83641e-05	0.246408	0.60935
NM_165063_at	FBgn0001961	2L	13827280	1	S,R	31,8	0.000172454	3.83641e-05	0.246408	0.60935
NM_057248_at	FBgn0001961	2L	13827352	2	S,R	31,7	0.00017916	3.84326e-05	0.28005	0.615957
NM_165063_at	FBgn0001961	2L	13827352	2	S,R	31,7	0.00017916	3.84326e-05	0.28005	0.615957
NM_057248_at	FBgn0001961	2L	13827464	1	S,R	31,8	2.57151e-05	1.68684e-06	0.321475	0.682698
NM_165063_at	FBgn0001961	2L	13827464	1	S,R	31,8	2.57151e-05	1.68684e-06	0.321475	0.682698
NM_057248_at	FBgn0001961	2L	13828042	5	S,R	28,9	9.64637e-06	1.9201e-07	0.312027	0.737492
NM_165063_at	FBgn0001961	2L	13828042	5	S,R	28,9	9.64637e-06	1.9201e-07	0.312027	0.737492
NM_057248_at	FBgn0001961	2L	13828050	1	S,R	29,9	8.73242e-06	1.87376e-07	0.313319	0.730982
NM_165063_at	FBgn0001961	2L	13828050	1	S,R	29,9	8.73242e-06	1.87376e-07	0.313319	0.730982
NM_057261_at	FBgn0002069	2R	8764949	1	R,S	22,17	0.000207104	5.05336e-05	0.031681	-0.601872
NM_057261_at	FBgn0002069	2R	8765122	1	R,S	22,17	0.000207104	5.05336e-05	0.031681	-0.601872
NM_057261_at	FBgn0002069	2R	8765127	1	R,S	22,17	0.000207104	5.05336e-05	0.031681	-0.601872
NM_057261_at	FBgn0002069	2R	8765163	1	R,S	22,17	0.000207104	5.05336e-05	0.031681	-0.601872
NM_079863_at	FBgn0002413	3R	26893071	1	R,S	26,13	6.54764e-05	8.33664e-06	0.106139	-0.647613
NM_170536_at	FBgn0002413	3R	26893071	1	R,S	26,13	6.54764e-05	8.33664e-06	0.106139	-0.647613
NM_170535_at	FBgn0002413	3R	26893071	1	R,S	26,13	6.54764e-05	8.33664e-06	0.106139	-0.647613
NM_057280_at	FBgn0002571	2R	4350037	1	R,S	18,21	0.000127434	2.41214e-05	0.262614	-0.62153
NM_057280_at	FBgn0002571	2R	4350075	1	S,R	15,24	7.65829e-05	1.07614e-05	0.269854	0.641561
NM_057294_at	FBgn0002774	2R	1853658	1	R,S	31,8	1.61221e-05	7.20141e-07	0.540679	0.699624
NM_057293_at	FBgn0002774	2R	1853658	1	R,S	31,8	1.61221e-05	7.20141e-07	0.540679	0.699624
NM_165451_at	FBgn0002774	2R	1853658	1	R,S	31,8	1.61221e-05	7.20141e-07	0.540679	0.699624
NM_057294_at	FBgn0002774	2R	1862646	1	R,S	30,9	6.79535e-06	1.33804e-07	0.547401	0.729996
NM_057293_at	FBgn0002774	2R	1862646	1	R,S	30,9	6.79535e-06	1.33804e-07	0.547401	0.729996
NM_165451_at	FBgn0002774	2R	1862646	1	R,S	30,9	6.79535e-06	1.33804e-07	0.547401	0.729996
NM_176523_at	FBgn0002781	3R	17194478	1	S,R	27,12	0.000142592	2.86966e-05	0.108286	-0.61703
NM_176527_at	FBgn0002781	3R	17194979	1	R,S	33,6	0.000186381	4.31407e-05	0.228524	-0.606188
NM_176527_at	FBgn0002781	3R	17195090	1	R,S	33,6	0.000186381	4.31407e-05	0.228524	-0.606188
NM_176527_at	FBgn0002781	3R	17195174	1	R,S	33,6	0.000186381	4.31407e-05	0.228524	-0.606188
NM_176527_at	FBgn0002781	3R	17195203	1	R,S	33,6	0.000186381	4.31407e-05	0.228524	-0.606188
NM_079575_at	FBgn0002868	3R	5601545	1	R,S	24,15	0.000344158	0.000106387	0.0671294	-0.580683
NM_079575_at	FBgn0002868	3R	5602103	1	R,S	24,15	0.000155796	3.28697e-05	0.0722941	-0.613464
NM_079575_at	FBgn0002868	3R	5602156	1	R,S	24,15	0.000155796	3.28697e-05	0.0722941	-0.613464
NM_079575_at	FBgn0002868	3R	5607387	1	R,S	23,16	0.000358344	0.00011274	0.0676459	-0.578968
NM_079575_at	FBgn0002868	3R	5609532	1	R,S	31,8	9.80341e-05	1.59841e-05	0.0922771	-0.631918
NM_079575_at	FBgn0002868	3R	5609586	1	R,S	26,13	0.000220554	5.55025e-05	0.0739538	-0.599283
NM_057308_at	FBgn0002936	2L	877715	1	S,R	27,12	0.000231491	5.96362e-05	0.155361	0.597285
NM_165237_at	FBgn0002939	2L	18071701	1	R,S	15,24	0.000275504	7.7049e-05	0.374656	0.590049
NM_165237_at	FBgn0002939	2L	18073332	1	R,S	8,31	0.000130324	2.49751e-05	0.44576	0.620634
NM_165237_at	FBgn0002939	2L	18073337	1	R,I,C	8,25,6	0.000189343	5.70242e-06	0.609405	0.656376
NM_165237_at	FBgn0002939	2L	18088361	1	R,S	11,28	0.000159152	3.39566e-05	0.434514	0.612603
NM_165237_at	FBgn0002939	2L	18088449	1	R,S	12,27	0.000231491	5.96362e-05	0.409087	0.597285
NM_165237_at	FBgn0002939	2L	18090464	0	I,R	32,7	0.000291173	8.35257e-05	0.525869	0.587733
NM_165237_at	FBgn0002939	2L	18092023	1	R,S	14,21	8.16193e-05	8.45197e-06	0.409413	0.675635
NM_057325_at	FBgn0003046	2L	7020989	1	R,S	18,21	0.000200268	4.80585e-05	0.217214	-0.603249
NM_170070_at	FBgn0003118	3R	19116864	15	D,R,D,D	7,20,5,3	0.000103191	3.84734e-08	0.686541	0.777798
NM_170651_at	FBgn0003118	3R	19116864	15	D,R,D,D	7,20,5,3	0.000103191	3.84734e-08	0.686541	0.777798
NM_079737_at	FBgn0003118	3R	19116896	1	S,R	13,26	3.45625e-05	2.83752e-06	0.491053	0.671777
NM_170070_at	FBgn0003118	3R	19116896	1	S,R	13,26	3.45625e-05	2.83752e-06	0.491053	0.671777
NM_170651_at	FBgn0003118	3R	19116896	1	S,R	13,26	3.45625e-05	2.83752e-06	0.491053	0.671777
NM_079737_at	FBgn0003118	3R	19116899	1	S,R,S	9,19,9	1.37063e-06	4.46058e-12	0.649381	0.866025
NM_170070_at	FBgn0003118	3R	19116899	1	S,R,S	9,19,9	1.37063e-06	4.46058e-12	0.649381	0.866025
NM_170651_at	FBgn0003118	3R	19116899	1	S,R,S	9,19,9	1.37063e-06	4.46058e-12	0.649381	0.866025
NM_079737_at	FBgn0003118	3R	19116904	0	I,R	18,20	1.66679e-07	4.43874e-12	0.623165	0.860318
NM_170070_at	FBgn0003118	3R	19116904	0	I,R	18,20	1.66679e-07	4.43874e-12	0.623165	0.860318
NM_170651_at	FBgn0003118	3R	19116904	0	I,R	18,20	1.66679e-07	4.43874e-12	0.623165	0.860318
NM_058161_at	FBgn0003330	3R	23505112	1	S,R	28,11	0.000140353	2.8006e-05	0.122273	-0.617665
NM_079831_at	FBgn0003358	3R	25741281	1	S,R	24,15	1.49023e-05	6.21545e-07	0.425004	-0.702439
NM_079831_at	FBgn0003358	3R	25741331	1	R,S	27,12	3.9924e-05	3.63835e-06	0.41884	0.666392
NM_079831_at	FBgn0003358	3R	25741397	1	R,S	20,19	0.00023252	6.00292e-05	0.357852	-0.597102
NM_079831_at	FBgn0003358	3R	25741519	1	S,R	27,12	3.74214e-06	3.81049e-08	0.461244	-0.750309
NM_079831_at	FBgn0003358	3R	25741574	1	S,R	26,12	2.11659e-06	8.05836e-09	0.480632	-0.779574
NM_079831_at	FBgn0003358	3R	25742920	1	R,S	20,19	0.00023252	6.00292e-05	0.357852	-0.597102
NM_079831_at	FBgn0003358	3R	25745821	1	S,R	11,28	7.38303e-05	1.01414e-05	0.4055	0.64298
NM_079831_at	FBgn0003358	3R	25746291	1	R,S	16,23	1.04806e-06	1.90418e-09	0.463615	-0.792029
NM_079831_at	FBgn0003358	3R	25746297	2	R,C,S	16,6,17	5.53747e-06	8.12582e-07	0.501497	-0.697291
NM_079831_at	FBgn0003358	3R	25746356	1	R,S	22,17	6.51297e-05	8.26435e-06	0.40433	-0.647817
NM_079831_at	FBgn0003358	3R	25746375	14	R,S,D	12,9,17	0.000176545	1.37517e-05	0.431337	-0.642364
NM_079831_at	FBgn0003358	3R	25746647	1	R,S	18,21	9.73515e-06	2.74494e-07	0.420221	-0.717501
NM_079831_at	FBgn0003358	3R	25747088	1	R,S	28,11	0.000140353	2.8006e-05	0.394059	0.617665
NM_079831_at	FBgn0003358	3R	25747094	1	R,S	28,11	0.000140353	2.8006e-05	0.394059	0.617665
NM_079831_at	FBgn0003358	3R	25747111	1	R,S	28,11	0.000140353	2.8006e-05	0.394059	0.617665
NM_079831_at	FBgn0003358	3R	25747154	1	R,S	28,11	0.000140353	2.8006e-05	0.394059	0.617665
NM_079831_at	FBgn0003358	3R	25749283	1	R,S	29,10	8.71154e-05	1.32425e-05	0.416236	0.636546
NM_079831_at	FBgn0003358	3R	25750400	0	R,I	26,12	8.22172e-06	1.65624e-07	0.463771	0.733109
NM_079831_at	FBgn0003358	3R	25750565	1	R,S	29,9	0.000291938	8.00864e-05	0.32812	-0.595511
NM_079831_at	FBgn0003358	3R	25751917	1	R,S	21,18	3.95886e-07	1.3257e-10	0.478434	0.822613
NM_079831_at	FBgn0003358	3R	25752012	1	R,S	21,18	3.95886e-07	1.3257e-10	0.478434	0.822613
NM_079831_at	FBgn0003358	3R	25752043	1	R,S	20,19	9.0203e-06	2.36217e-07	0.431173	-0.720168
NM_079831_at	FBgn0003358	3R	25752164	1	R,S	24,15	2.50158e-05	1.60583e-06	0.308963	0.683708
NM_079831_at	FBgn0003358	3R	25752264	1	R,S	24,15	2.50158e-05	1.60583e-06	0.308963	0.683708
NM_079831_at	FBgn0003358	3R	25752344	1	R,S	29,10	1.05111e-05	3.18862e-07	0.514599	-0.71481
NM_079831_at	FBgn0003358	3R	25752385	1	R,S	24,15	3.22927e-07	7.2116e-11	0.492236	0.828878
NM_079831_at	FBgn0003358	3R	25752413	1	R,S	24,15	3.22927e-07	7.2116e-11	0.492236	0.828878
NM_079831_at	FBgn0003358	3R	25752483	2	R,S,C	21,14,4	4.33253e-06	6.61891e-10	0.522102	-0.80481
NM_079831_at	FBgn0003358	3R	25752486	1	R,S	21,18	1.09515e-06	2.12947e-09	0.467088	-0.790622
NM_079831_at	FBgn0003358	3R	25759011	1	R,S	28,11	0.00012366	2.30202e-05	0.398359	0.622728
NM_079831_at	FBgn0003358	3R	25759580	1	R,S	29,10	8.71154e-05	1.32425e-05	0.416236	0.636546
NM_079831_at	FBgn0003358	3R	25761811	1	R,S	29,10	8.71154e-05	1.32425e-05	0.416236	0.636546
NM_057403_at	FBgn0003520	2R	14006130	1	S,R	10,29	0.00016781	3.68076e-05	0.177918	0.610458
NM_166263_at	FBgn0003520	2R	14006130	1	S,R	10,29	0.00016781	3.68076e-05	0.177918	0.610458
NM_057403_at	FBgn0003520	2R	14006149	1	S,R	14,25	1.67954e-05	7.77112e-07	0.177849	0.698155
NM_166263_at	FBgn0003520	2R	14006149	1	S,R	14,25	1.67954e-05	7.77112e-07	0.177849	0.698155
NM_001144162_at	FBgn0003660	2R	6135257	1	R,S	32,7	0.000121735	2.24646e-05	0.0402691	-0.623353
NM_165756_at	FBgn0003660	2R	6135257	1	R,S	32,7	0.000121735	2.24646e-05	0.0409794	-0.623353
NM_001144162_at	FBgn0003660	2R	6137935	1	S,R	29,10	8.71154e-05	1.32425e-05	0.0376546	0.636546
NM_165756_at	FBgn0003660	2R	6137935	1	S,R	29,10	8.71154e-05	1.32425e-05	0.0377461	0.636546
NM_166339_at	FBgn0004003	2R	15137214	1	R,S	24,15	3.22564e-05	2.51618e-06	0.239473	0.674342
NM_079267_at	FBgn0004244	3L	9143920	1	R,S	17,22	1.13393e-05	3.69358e-07	0.285307	0.712139
NM_168321_at	FBgn0004244	3L	9143920	1	R,S	17,22	1.13393e-05	3.69358e-07	0.285307	0.712139
NM_168322_at	FBgn0004244	3L	9143920	1	R,S	17,22	1.13393e-05	3.69358e-07	0.285307	0.712139
NM_057469_at	FBgn0004374	2L	20068691	1	S,R	23,16	0.000230316	5.91882e-05	0.191071	-0.597495
NM_057469_at	FBgn0004374	2L	20068700	1	S,R	23,16	0.000230316	5.91882e-05	0.191071	-0.597495
NM_057469_at	FBgn0004374	2L	20068843	1	R,S	14,24	6.48305e-05	7.5522e-06	0.223914	0.656692
NM_080533_at	FBgn0004400	2R	13515602	1	R,S	26,13	0.000137069	2.70019e-05	0.279262	0.618615
NM_080533_at	FBgn0004400	2R	13515949	1	R,S	27,12	0.000111323	1.95336e-05	0.286536	0.626903
NM_080533_at	FBgn0004400	2R	13516023	1	R,S	27,12	0.000161167	3.46141e-05	0.281543	0.612094
NM_080533_at	FBgn0004400	2R	13516647	1	R,S	24,15	2.20036e-05	1.27494e-06	0.297314	0.688391
NM_001032091_at	FBgn0004407	2L	13824802	1	R,S	14,25	0.000178637	4.04648e-05	0.0903383	-0.607918
NM_001032091_at	FBgn0004407	2L	13826597	1	S,R	13,26	0.000121445	2.23814e-05	0.095584	0.623448
NM_001032091_at	FBgn0004407	2L	13831947	1	R,S	23,16	0.000230316	5.91882e-05	0.0848719	-0.597495
NM_206002_at	FBgn0004797	2L	16825303	0	I,R	23,16	0.000257525	6.97922e-05	0.0827216	-0.592864
NM_079140_at	FBgn0004919	2R	20959972	1	R,S	30,9	5.49912e-05	6.24791e-06	0.37459	0.654293
NM_079140_at	FBgn0004919	2R	20962669	2	R,C,S	25,10,4	5.78613e-05	0.00426493	0.448467	0.447699
NM_079140_at	FBgn0004919	2R	20966271	1	R,S	30,9	5.49912e-05	6.24791e-06	0.37459	0.654293
NM_079140_at	FBgn0004919	2R	20968358	1	S,R	14,25	2.18432e-05	1.25817e-06	0.31345	0.688657
NM_079140_at	FBgn0004919	2R	20968368	1	S,R	14,25	2.18432e-05	1.25817e-06	0.31345	0.688657
NM_079140_at	FBgn0004919	2R	20969157	1	R,S	30,9	5.49912e-05	6.24791e-06	0.37459	0.654293
NM_079140_at	FBgn0004919	2R	20971223	1	R,D	26,13	7.42126e-05	1.02268e-05	0.328427	0.64278
NM_079140_at	FBgn0004919	2R	20971959	1	R,S	30,9	5.49912e-05	6.24791e-06	0.37459	0.654293
NM_079140_at	FBgn0004919	2R	20972102	8	R,C	30,9	5.49912e-05	6.24791e-06	0.37459	0.654293
NM_057547_at	FBgn0005614	2R	5645710	1	S,R	15,23	0.000253848	6.50903e-05	0.159104	0.601428
NM_165694_at	FBgn0005614	2R	5645710	1	S,R	15,23	0.000253848	6.50903e-05	0.159104	0.601428
NM_165695_at	FBgn0005614	2R	5645710	1	S,R	15,23	0.000253848	6.50903e-05	0.159104	0.601428
NM_057547_at	FBgn0005614	2R	5661912	1	S,R	19,20	0.000208178	5.09257e-05	0.157685	0.60166
NM_165694_at	FBgn0005614	2R	5661912	1	S,R	19,20	0.000208178	5.09257e-05	0.157685	0.60166
NM_165695_at	FBgn0005614	2R	5661912	1	S,R	19,20	0.000208178	5.09257e-05	0.157685	0.60166
NM_170576_at	FBgn0005632	3R	27594433	1	S,R	10,29	9.95162e-05	1.63688e-05	0.133304	-0.631328
NM_170576_at	FBgn0005632	3R	27596770	1	R,S	32,6	0.000196885	4.43899e-05	0.17879	-0.612054
NM_170576_at	FBgn0005632	3R	27596855	1	S,R	10,29	9.95162e-05	1.63688e-05	0.133304	-0.631328
NM_170576_at	FBgn0005632	3R	27597079	1	S,R	10,29	9.95162e-05	1.63688e-05	0.133304	-0.631328
NM_170576_at	FBgn0005632	3R	27598508	1	S,R	11,28	2.88882e-05	2.07343e-06	0.139783	-0.678419
NM_170576_at	FBgn0005632	3R	27599328	1	S,R	10,29	3.83982e-05	3.40307e-06	0.147216	-0.667851
NM_170576_at	FBgn0005632	3R	27599683	1	S,R	10,29	9.95162e-05	1.63688e-05	0.133304	-0.631328
NM_170576_at	FBgn0005632	3R	27599866	1	S,R	11,28	2.88882e-05	2.07343e-06	0.139783	-0.678419
NM_170576_at	FBgn0005632	3R	27600649	92	S,S,R,D	3,7,17,12	0.000537786	0.4842	0.188272	0.115399
NM_170576_at	FBgn0005632	3R	27600880	1	S,R	10,28	3.41732e-05	2.50709e-06	0.149095	-0.681222
NM_170576_at	FBgn0005632	3R	27600889	0	I,R	22,17	0.000185113	4.26992e-05	0.106665	-0.606467
NM_170576_at	FBgn0005632	3R	27601994	1	S,R	11,28	2.88882e-05	2.07343e-06	0.139783	-0.678419
NM_170576_at	FBgn0005632	3R	27602552	1	S,R	11,28	2.88882e-05	2.07343e-06	0.139783	-0.678419
NM_170576_at	FBgn0005632	3R	27603412	1	S,R	10,29	9.95162e-05	1.63688e-05	0.133304	-0.631328
NM_170576_at	FBgn0005632	3R	27604694	1	S,R	10,28	3.94701e-05	3.23176e-06	0.148848	-0.675772
NM_170576_at	FBgn0005632	3R	27605000	0	I,R	10,28	3.41732e-05	2.50709e-06	0.149095	-0.681222
NM_170576_at	FBgn0005632	3R	27605592	1	S,R	10,28	3.41732e-05	2.50709e-06	0.149095	-0.681222
NM_170576_at	FBgn0005632	3R	27607845	1	R,S	32,6	0.000196885	4.43899e-05	0.17879	-0.612054
NM_170576_at	FBgn0005632	3R	27608514	1	R,S	31,8	7.34059e-05	1.00469e-05	0.16031	-0.643203
NM_170576_at	FBgn0005632	3R	27609234	1	R,S	31,8	5.47121e-05	6.19518e-06	0.161338	-0.654487
NM_170576_at	FBgn0005632	3R	27609327	1	R,S	31,8	5.47121e-05	6.19518e-06	0.161338	-0.654487
NM_170576_at	FBgn0005632	3R	27609444	1	R,S	31,8	5.47121e-05	6.19518e-06	0.161338	-0.654487
NM_170576_at	FBgn0005632	3R	27611649	1	R,S	30,9	1.98415e-05	1.05637e-06	0.163789	-0.692145
NM_170576_at	FBgn0005632	3R	27611906	0	R,I	33,6	0.000186381	4.31407e-05	0.177702	-0.606188
NM_170576_at	FBgn0005632	3R	27612075	1	R,S	30,9	1.98415e-05	1.05637e-06	0.163789	-0.692145
NM_170576_at	FBgn0005632	3R	27612814	1	R,S	30,8	2.38858e-05	1.31338e-06	0.178327	-0.694599
NM_170576_at	FBgn0005632	3R	27613995	1	S,R	11,27	1.11529e-05	3.0667e-07	0.154404	-0.72229
NM_170576_at	FBgn0005632	3R	27613999	1	S,R	9,29	0.000128999	2.30668e-05	0.143246	-0.629379
NM_170576_at	FBgn0005632	3R	27614251	29	S,R	13,25	2.32303e-06	1.00814e-08	0.153665	-0.776469
NM_170576_at	FBgn0005632	3R	27614895	1	R,S	30,8	2.38858e-05	1.31338e-06	0.178327	-0.694599
NM_170576_at	FBgn0005632	3R	27614899	15	R,D	31,8	2.20344e-05	1.27817e-06	0.176864	-0.68834
NM_170576_at	FBgn0005632	3R	27615777	1	R,S	31,7	8.31967e-05	1.14085e-05	0.177138	-0.64691
NM_170576_at	FBgn0005632	3R	27617393	1	R,S	30,8	2.38858e-05	1.31338e-06	0.178327	-0.694599
NM_170576_at	FBgn0005632	3R	27617846	1	R,S	32,7	0.00018935	4.41793e-05	0.158686	-0.605543
NM_170576_at	FBgn0005632	3R	27618136	1	R,S	32,7	0.00018935	4.41793e-05	0.158686	-0.605543
NM_170576_at	FBgn0005632	3R	27619217	1	R,S	31,7	8.31967e-05	1.14085e-05	0.177138	-0.64691
NM_170576_at	FBgn0005632	3R	27619573	0	I,I,R	9,7,19	0.000268408	0.000363333	0.178863	-0.568813
NM_170576_at	FBgn0005632	3R	27620140	1	R,S	31,8	5.47121e-05	6.19518e-06	0.161338	-0.654487
NM_170576_at	FBgn0005632	3R	27621322	1	R,S	30,9	1.98415e-05	1.05637e-06	0.163789	-0.692145
NM_170576_at	FBgn0005632	3R	27621363	1	S,R	17,22	0.00032203	9.66671e-05	0.110476	-0.583494
NM_170576_at	FBgn0005632	3R	27622251	1	S,R	17,21	0.000288186	7.85724e-05	0.113175	-0.59606
NM_170576_at	FBgn0005632	3R	27622701	1	S,R	17,21	0.000288186	7.85724e-05	0.113175	-0.59606
NM_170576_at	FBgn0005632	3R	27623615	1	S,R	16,22	2.68905e-05	1.63066e-06	0.132073	-0.690199
NM_057558_at	FBgn0005664	2L	11942826	1	S,R	8,31	6.341e-05	7.90889e-06	0.594804	-0.648845
NM_057558_at	FBgn0005664	2L	11943289	1	S,R	9,30	6.33425e-05	7.89505e-06	0.571597	-0.648886
NM_057558_at	FBgn0005664	2L	11943311	1	S,R	9,30	6.33425e-05	7.89505e-06	0.571597	-0.648886
NM_057558_at	FBgn0005664	2L	11943333	2	C,S	9,29	7.31803e-05	9.23811e-06	0.572151	-0.651957
NM_057558_at	FBgn0005664	2L	11943390	3	C,R	9,27	8.59015e-05	1.0162e-05	0.578441	-0.663836
NM_057559_at	FBgn0005670	X	2044399	2	R,D	25,14	5.54668e-07	3.48479e-10	0.565248	0.81214
NM_166932_at	FBgn0005670	X	2044399	2	R,D	25,14	5.54668e-07	3.48479e-10	0.565248	0.81214
NM_057559_at	FBgn0005670	X	2044401	1	R,D	23,16	1.21092e-06	2.74309e-09	0.485142	-0.787397
NM_166932_at	FBgn0005670	X	2044401	1	R,D	23,16	1.21092e-06	2.74309e-09	0.485142	-0.787397
NM_057559_at	FBgn0005670	X	2045199	1	R,S	26,13	4.47522e-06	5.60261e-08	0.518145	0.744271
NM_166932_at	FBgn0005670	X	2045199	1	R,S	26,13	4.47522e-06	5.60261e-08	0.518145	0.744271
NM_057559_at	FBgn0005670	X	2045224	1	R,C	25,14	5.54668e-07	3.48479e-10	0.565248	0.81214
NM_166932_at	FBgn0005670	X	2045224	1	R,C	25,14	5.54668e-07	3.48479e-10	0.565248	0.81214
NM_057559_at	FBgn0005670	X	2045525	2	R,C	28,10	0.000389622	0.00012201	0.389289	-0.583126
NM_166932_at	FBgn0005670	X	2045525	2	R,C	28,10	0.000389622	0.00012201	0.389289	-0.583126
NM_057559_at	FBgn0005670	X	2045546	1	R,S	31,8	8.48798e-05	1.27019e-05	0.548981	0.637561
NM_166932_at	FBgn0005670	X	2045546	1	R,S	31,8	8.48798e-05	1.27019e-05	0.548981	0.637561
NM_057559_at	FBgn0005670	X	2045553	1	R,S	31,8	8.48798e-05	1.27019e-05	0.548981	0.637561
NM_166932_at	FBgn0005670	X	2045553	1	R,S	31,8	8.48798e-05	1.27019e-05	0.548981	0.637561
NM_057559_at	FBgn0005670	X	2045670	0	R,I	26,13	3.45625e-05	2.83752e-06	0.436448	-0.671777
NM_166932_at	FBgn0005670	X	2045670	0	R,I	26,13	3.45625e-05	2.83752e-06	0.436448	-0.671777
NM_057559_at	FBgn0005670	X	2046325	1	R,S	22,17	8.7255e-06	2.21174e-07	0.443692	-0.721328
NM_166932_at	FBgn0005670	X	2046325	1	R,S	22,17	8.7255e-06	2.21174e-07	0.443692	-0.721328
NM_057559_at	FBgn0005670	X	2046624	1	R,S	27,12	1.02321e-05	3.02576e-07	0.512829	0.715755
NM_166932_at	FBgn0005670	X	2046624	1	R,S	27,12	1.02321e-05	3.02576e-07	0.512829	0.715755
NM_057559_at	FBgn0005670	X	2046702	1	R,S	23,16	1.21092e-06	2.74309e-09	0.485142	-0.787397
NM_166932_at	FBgn0005670	X	2046702	1	R,S	23,16	1.21092e-06	2.74309e-09	0.485142	-0.787397
NM_057559_at	FBgn0005670	X	2047912	1	R,S	23,16	0.000103144	1.73225e-05	0.439813	0.629918
NM_166932_at	FBgn0005670	X	2047912	1	R,S	23,16	0.000103144	1.73225e-05	0.439813	0.629918
NM_057559_at	FBgn0005670	X	2048477	1	R,S	27,12	0.000161167	3.46141e-05	0.412179	-0.612094
NM_166932_at	FBgn0005670	X	2048477	1	R,S	27,12	0.000161167	3.46141e-05	0.412179	-0.612094
NM_057559_at	FBgn0005670	X	2048489	1	R,S	25,14	1.47094e-05	6.06499e-07	0.50069	0.702905
NM_166932_at	FBgn0005670	X	2048489	1	R,S	25,14	1.47094e-05	6.06499e-07	0.50069	0.702905
NM_057559_at	FBgn0005670	X	2049655	1	R,S	26,13	3.45625e-05	2.83752e-06	0.436448	-0.671777
NM_166932_at	FBgn0005670	X	2049655	1	R,S	26,13	3.45625e-05	2.83752e-06	0.436448	-0.671777
NM_057559_at	FBgn0005670	X	2049700	1	R,S	23,16	1.21092e-06	2.74309e-09	0.485142	-0.787397
NM_166932_at	FBgn0005670	X	2049700	1	R,S	23,16	1.21092e-06	2.74309e-09	0.485142	-0.787397
NM_057559_at	FBgn0005670	X	2050333	1	R,S	26,13	3.45625e-05	2.83752e-06	0.436448	-0.671777
NM_166932_at	FBgn0005670	X	2050333	1	R,S	26,13	3.45625e-05	2.83752e-06	0.436448	-0.671777
NM_057559_at	FBgn0005670	X	2051603	1	R,S	25,14	5.54668e-07	3.48479e-10	0.565248	0.81214
NM_166932_at	FBgn0005670	X	2051603	1	R,S	25,14	5.54668e-07	3.48479e-10	0.565248	0.81214
NM_057559_at	FBgn0005670	X	2053575	1	R,S	23,16	1.21092e-06	2.74309e-09	0.485142	-0.787397
NM_166932_at	FBgn0005670	X	2053575	1	R,S	23,16	1.21092e-06	2.74309e-09	0.485142	-0.787397
NM_057559_at	FBgn0005670	X	2054291	1	R,S	25,14	5.54668e-07	3.48479e-10	0.565248	0.81214
NM_166932_at	FBgn0005670	X	2054291	1	R,S	25,14	5.54668e-07	3.48479e-10	0.565248	0.81214
NM_057559_at	FBgn0005670	X	2054347	1	R,S	25,14	5.54668e-07	3.48479e-10	0.565248	0.81214
NM_166932_at	FBgn0005670	X	2054347	1	R,S	25,14	5.54668e-07	3.48479e-10	0.565248	0.81214
NM_057559_at	FBgn0005670	X	2054364	1	R,S	25,14	5.54668e-07	3.48479e-10	0.565248	0.81214
NM_166932_at	FBgn0005670	X	2054364	1	R,S	25,14	5.54668e-07	3.48479e-10	0.565248	0.81214
NM_057559_at	FBgn0005670	X	2054375	1	R,S	23,16	1.21092e-06	2.74309e-09	0.485142	-0.787397
NM_166932_at	FBgn0005670	X	2054375	1	R,S	23,16	1.21092e-06	2.74309e-09	0.485142	-0.787397
NM_057559_at	FBgn0005670	X	2054471	1	R,S	25,14	5.54668e-07	3.48479e-10	0.565248	0.81214
NM_166932_at	FBgn0005670	X	2054471	1	R,S	25,14	5.54668e-07	3.48479e-10	0.565248	0.81214
NM_057559_at	FBgn0005670	X	2054512	1	R,S	25,14	5.54668e-07	3.48479e-10	0.565248	0.81214
NM_166932_at	FBgn0005670	X	2054512	1	R,S	25,14	5.54668e-07	3.48479e-10	0.565248	0.81214
NM_057559_at	FBgn0005670	X	2054561	1	R,S	25,14	5.54668e-07	3.48479e-10	0.565248	0.81214
NM_166932_at	FBgn0005670	X	2054561	1	R,S	25,14	5.54668e-07	3.48479e-10	0.565248	0.81214
NM_057559_at	FBgn0005670	X	2054585	1	R,S	26,13	1.19705e-06	2.66506e-09	0.559806	0.787768
NM_166932_at	FBgn0005670	X	2054585	1	R,S	26,13	1.19705e-06	2.66506e-09	0.559806	0.787768
NM_057559_at	FBgn0005670	X	2054992	1	R,S	24,15	7.6603e-06	1.70526e-07	0.457108	-0.725854
NM_166932_at	FBgn0005670	X	2054992	1	R,S	24,15	7.6603e-06	1.70526e-07	0.457108	-0.725854
NM_057559_at	FBgn0005670	X	2054995	1	R,S	24,15	7.6603e-06	1.70526e-07	0.457108	-0.725854
NM_166932_at	FBgn0005670	X	2054995	1	R,S	24,15	7.6603e-06	1.70526e-07	0.457108	-0.725854
NM_057559_at	FBgn0005670	X	2055053	1	R,S	23,16	1.21092e-06	2.74309e-09	0.485142	-0.787397
NM_166932_at	FBgn0005670	X	2055053	1	R,S	23,16	1.21092e-06	2.74309e-09	0.485142	-0.787397
NM_057559_at	FBgn0005670	X	2055079	1	R,S	28,11	6.47484e-05	8.18508e-06	0.467053	0.648042
NM_166932_at	FBgn0005670	X	2055079	1	R,S	28,11	6.47484e-05	8.18508e-06	0.467053	0.648042
NM_057559_at	FBgn0005670	X	2055096	1	R,S	27,12	0.000161167	3.46141e-05	0.412179	-0.612094
NM_166932_at	FBgn0005670	X	2055096	1	R,S	27,12	0.000161167	3.46141e-05	0.412179	-0.612094
NM_057559_at	FBgn0005670	X	2055222	1	R,S	26,13	1.87223e-06	7.91881e-09	0.55075	0.773269
NM_166932_at	FBgn0005670	X	2055222	1	R,S	26,13	1.87223e-06	7.91881e-09	0.55075	0.773269
NM_057559_at	FBgn0005670	X	2055231	1	R,S	26,13	1.87223e-06	7.91881e-09	0.55075	0.773269
NM_166932_at	FBgn0005670	X	2055231	1	R,S	26,13	1.87223e-06	7.91881e-09	0.55075	0.773269
NM_057559_at	FBgn0005670	X	2055234	1	R,S	26,13	1.87223e-06	7.91881e-09	0.55075	0.773269
NM_166932_at	FBgn0005670	X	2055234	1	R,S	26,13	1.87223e-06	7.91881e-09	0.55075	0.773269
NM_057559_at	FBgn0005670	X	2055452	1	R,S	29,10	0.00016781	3.68076e-05	0.455754	0.610458
NM_166932_at	FBgn0005670	X	2055452	1	R,S	29,10	0.00016781	3.68076e-05	0.455754	0.610458
NM_057559_at	FBgn0005670	X	2055554	1	R,S	25,14	7.73728e-05	1.09416e-05	0.407276	-0.641163
NM_166932_at	FBgn0005670	X	2055554	1	R,S	25,14	7.73728e-05	1.09416e-05	0.407276	-0.641163
NM_057559_at	FBgn0005670	X	2055630	1	R,S	29,10	0.00016781	3.68076e-05	0.455754	0.610458
NM_166932_at	FBgn0005670	X	2055630	1	R,S	29,10	0.00016781	3.68076e-05	0.455754	0.610458
NM_057559_at	FBgn0005670	X	2056220	1	R,S	23,16	3.25592e-06	2.80758e-08	0.466906	-0.754975
NM_166932_at	FBgn0005670	X	2056220	1	R,S	23,16	3.25592e-06	2.80758e-08	0.466906	-0.754975
NM_057559_at	FBgn0005670	X	2056222	0	R,I	23,15	6.05659e-06	8.74331e-08	0.454487	-0.743807
NM_166932_at	FBgn0005670	X	2056222	0	R,I	23,15	6.05659e-06	8.74331e-08	0.454487	-0.743807
NM_057559_at	FBgn0005670	X	2056263	1	R,S	25,14	0.000178637	4.04648e-05	0.388102	-0.607918
NM_166932_at	FBgn0005670	X	2056263	1	R,S	25,14	0.000178637	4.04648e-05	0.388102	-0.607918
NM_057559_at	FBgn0005670	X	2057564	1	R,S	26,13	3.45625e-05	2.83752e-06	0.436448	-0.671777
NM_166932_at	FBgn0005670	X	2057564	1	R,S	26,13	3.45625e-05	2.83752e-06	0.436448	-0.671777
NM_057559_at	FBgn0005670	X	2057618	1	R,S	27,11	1.11529e-05	3.0667e-07	0.52656	0.72229
NM_166932_at	FBgn0005670	X	2057618	1	R,S	27,11	1.11529e-05	3.0667e-07	0.52656	0.72229
NM_057559_at	FBgn0005670	X	2058658	1	R,S	25,14	0.000178637	4.04648e-05	0.388102	-0.607918
NM_166932_at	FBgn0005670	X	2058658	1	R,S	25,14	0.000178637	4.04648e-05	0.388102	-0.607918
NM_057559_at	FBgn0005670	X	2058893	1	R,S	26,13	3.45625e-05	2.83752e-06	0.436448	-0.671777
NM_166932_at	FBgn0005670	X	2058893	1	R,S	26,13	3.45625e-05	2.83752e-06	0.436448	-0.671777
NM_057559_at	FBgn0005670	X	2059234	1	R,S	26,13	3.45625e-05	2.83752e-06	0.436448	-0.671777
NM_166932_at	FBgn0005670	X	2059234	1	R,S	26,13	3.45625e-05	2.83752e-06	0.436448	-0.671777
NM_057559_at	FBgn0005670	X	2059581	1	R,S	28,11	0.000159152	3.39566e-05	0.445265	0.612603
NM_166932_at	FBgn0005670	X	2059581	1	R,S	28,11	0.000159152	3.39566e-05	0.445265	0.612603
NM_057559_at	FBgn0005670	X	2059627	2	R,S,C	17,11,11	3.82027e-05	0.0272233	0.615025	0.353604
NM_166932_at	FBgn0005670	X	2059627	2	R,S,C	17,11,11	3.82027e-05	0.0272233	0.615025	0.353604
NM_057559_at	FBgn0005670	X	2059645	2	R,S,C	17,11,11	3.82027e-05	0.0272233	0.615025	0.353604
NM_166932_at	FBgn0005670	X	2059645	2	R,S,C	17,11,11	3.82027e-05	0.0272233	0.615025	0.353604
NM_057559_at	FBgn0005670	X	2059650	1	R,S	28,11	6.47484e-05	8.18508e-06	0.467053	0.648042
NM_166932_at	FBgn0005670	X	2059650	1	R,S	28,11	6.47484e-05	8.18508e-06	0.467053	0.648042
NM_057559_at	FBgn0005670	X	2059709	1	R,S	29,10	0.00016781	3.68076e-05	0.455754	0.610458
NM_166932_at	FBgn0005670	X	2059709	1	R,S	29,10	0.00016781	3.68076e-05	0.455754	0.610458
NM_057559_at	FBgn0005670	X	2059743	1	R,S	26,13	4.47522e-06	5.60261e-08	0.534092	0.744271
NM_166932_at	FBgn0005670	X	2059743	1	R,S	26,13	4.47522e-06	5.60261e-08	0.534092	0.744271
NM_057559_at	FBgn0005670	X	2060250	1	R,S	27,12	5.01033e-06	7.11794e-08	0.541822	0.740436
NM_166932_at	FBgn0005670	X	2060250	1	R,S	27,12	5.01033e-06	7.11794e-08	0.541822	0.740436
NM_057559_at	FBgn0005670	X	2060395	1	R,S	30,9	0.000279783	7.88041e-05	0.457579	0.589404
NM_166932_at	FBgn0005670	X	2060395	1	R,S	30,9	0.000279783	7.88041e-05	0.457579	0.589404
NM_057559_at	FBgn0005670	X	2060448	1	R,S	29,10	0.00016781	3.68076e-05	0.455754	0.610458
NM_166932_at	FBgn0005670	X	2060448	1	R,S	29,10	0.00016781	3.68076e-05	0.455754	0.610458
NM_057559_at	FBgn0005670	X	2061663	1	R,S	27,12	6.68444e-06	1.29389e-07	0.53902	0.730564
NM_166932_at	FBgn0005670	X	2061663	1	R,S	27,12	6.68444e-06	1.29389e-07	0.53902	0.730564
NM_057559_at	FBgn0005670	X	2061665	1	R,S	29,10	0.000216631	5.40401e-05	0.452623	0.600023
NM_166932_at	FBgn0005670	X	2061665	1	R,S	29,10	0.000216631	5.40401e-05	0.452623	0.600023
NM_057559_at	FBgn0005670	X	2061768	1	R,S	29,10	0.000216631	5.40401e-05	0.452623	0.600023
NM_166932_at	FBgn0005670	X	2061768	1	R,S	29,10	0.000216631	5.40401e-05	0.452623	0.600023
NM_057559_at	FBgn0005670	X	2061797	1	R,S	29,10	0.000216631	5.40401e-05	0.452623	0.600023
NM_166932_at	FBgn0005670	X	2061797	1	R,S	29,10	0.000216631	5.40401e-05	0.452623	0.600023
NM_057559_at	FBgn0005670	X	2061828	1	R,S	30,9	0.000361551	0.000114189	0.454217	0.57859
NM_166932_at	FBgn0005670	X	2061828	1	R,S	30,9	0.000361551	0.000114189	0.454217	0.57859
NM_057559_at	FBgn0005670	X	2061849	18	R,S,D	16,10,10	4.61733e-05	0.158422	0.610073	0.240085
NM_166932_at	FBgn0005670	X	2061849	18	R,S,D	16,10,10	4.61733e-05	0.158422	0.610073	0.240085
NM_057559_at	FBgn0005670	X	2062309	7	R,D,S	17,12,10	0.000145391	0.146169	0.582337	-0.237079
NM_166932_at	FBgn0005670	X	2062309	7	R,D,S	17,12,10	0.000145391	0.146169	0.582337	-0.237079
NM_057559_at	FBgn0005670	X	2062356	1	R,S	29,10	0.000216631	5.40401e-05	0.452623	0.600023
NM_166932_at	FBgn0005670	X	2062356	1	R,S	29,10	0.000216631	5.40401e-05	0.452623	0.600023
NM_057559_at	FBgn0005670	X	2062367	2	R,S,D	16,13,9	1.51717e-05	0.461518	0.620211	0.123108
NM_166932_at	FBgn0005670	X	2062367	2	R,S,D	16,13,9	1.51717e-05	0.461518	0.620211	0.123108
NM_057559_at	FBgn0005670	X	2064127	1	R,S	28,11	1.90549e-05	9.80963e-07	0.529088	0.693608
NM_166932_at	FBgn0005670	X	2064127	1	R,S	28,11	1.90549e-05	9.80963e-07	0.529088	0.693608
NM_057574_at	FBgn0010097	2L	19176864	1	R,S	14,25	6.04751e-05	7.31467e-06	0.199563	0.650662
NM_170478_at	FBgn0010113	3R	26178597	0	I,R	26,12	0.000144784	2.76434e-05	0.119703	-0.624691
NM_078989_at	FBgn0010238	2R	8341791	1	R,S	19,20	0.000148735	3.06172e-05	0.0646249	0.615334
NM_165906_at	FBgn0010238	2R	8341791	1	R,S	19,20	0.000148735	3.06172e-05	0.0646249	0.615334
NM_079016_at	FBgn0010241	2R	10130797	1	R,S	34,5	0.000356009	0.000111688	1.1773	-0.579246
NM_079016_at	FBgn0010241	2R	10131012	1	R,S	34,5	0.000356009	0.000111688	1.1773	-0.579246
NM_080220_at	FBgn0010256	X	16341641	9	S,R,D	21,9,9	0.000403923	0.0134909	0.304264	-0.392361
NM_167522_at	FBgn0010256	X	16341641	9	S,R,D	21,9,9	0.000403923	0.0134909	0.304264	-0.392361
NM_206764_at	FBgn0010256	X	16341641	9	S,R,D	21,9,9	0.000403923	0.0134909	0.304264	-0.392361
NM_079507_at	FBgn0010313	3R	900869	1	R,S	24,15	2.84177e-05	2.01418e-06	0.0812555	-0.679025
NM_079507_at	FBgn0010313	3R	901150	1	R,S	25,14	0.000178637	4.04648e-05	0.074128	-0.607918
NM_079507_at	FBgn0010313	3R	903777	1	R,S	26,13	0.000392212	0.000128271	0.0724414	-0.575119
NM_079507_at	FBgn0010313	3R	919015	1	R,S	24,15	0.000155796	3.28697e-05	0.0727735	-0.613464
NM_079507_at	FBgn0010313	3R	919357	1	R,S	25,14	0.000178637	4.04648e-05	0.074128	-0.607918
NM_079507_at	FBgn0010313	3R	920966	0	R,I	25,13	0.000379641	0.000117523	0.0708901	-0.584249
NM_079507_at	FBgn0010313	3R	921164	1	R,S	25,14	0.000178637	4.04648e-05	0.074128	-0.607918
NM_079507_at	FBgn0010313	3R	921187	1	R,S	25,13	0.000379641	0.000117523	0.0708901	-0.584249
NM_057625_at	FBgn0010470	2R	17384187	1	R,S	24,14	1.14451e-05	3.22815e-07	0.14316	0.721366
NM_166452_at	FBgn0010470	2R	17384187	1	R,S	24,14	1.14451e-05	3.22815e-07	0.14316	0.721366
NM_057625_at	FBgn0010470	2R	17384213	1	R,S	25,14	8.58286e-06	2.14053e-07	0.144612	0.721902
NM_166452_at	FBgn0010470	2R	17384213	1	R,S	25,14	8.58286e-06	2.14053e-07	0.144612	0.721902
NM_057625_at	FBgn0010470	2R	17384253	1	R,S	25,14	8.58286e-06	2.14053e-07	0.144612	0.721902
NM_166452_at	FBgn0010470	2R	17384253	1	R,S	25,14	8.58286e-06	2.14053e-07	0.144612	0.721902
NM_057625_at	FBgn0010470	2R	17384286	1	R,S	24,15	1.6983e-05	7.93295e-07	0.141267	0.697756
NM_166452_at	FBgn0010470	2R	17384286	1	R,S	24,15	1.6983e-05	7.93295e-07	0.141267	0.697756
NM_143772_at	FBgn0010531	2R	5999946	1	R,S	33,6	0.000136379	2.67925e-05	0.368295	0.618817
NM_143772_at	FBgn0010531	2R	6004420	1	R,S	33,6	0.000136379	2.67925e-05	0.368295	0.618817
NM_143772_at	FBgn0010531	2R	6005579	1	R,S	33,6	0.000136379	2.67925e-05	0.368295	0.618817
NM_143772_at	FBgn0010531	2R	6005953	6	R,D	33,6	0.000136379	2.67925e-05	0.368295	0.618817
NM_143772_at	FBgn0010531	2R	6008621	1	R,S	32,6	0.000142929	2.70925e-05	0.372741	0.625217
NM_143772_at	FBgn0010531	2R	6009122	1	R,S	33,6	0.000136379	2.67925e-05	0.368295	0.618817
NM_143772_at	FBgn0010531	2R	6011628	1	R,S	32,7	7.73728e-05	1.09416e-05	0.339555	0.641163
NM_143772_at	FBgn0010531	2R	6013415	1	R,S	32,6	0.000142929	2.70925e-05	0.372741	0.625217
NM_143772_at	FBgn0010531	2R	6013511	1	R,S	33,6	0.000136379	2.67925e-05	0.368295	0.618817
NM_143711_at	FBgn0010774	3R	2894940	1	S,R	16,23	0.000163991	3.55418e-05	0.0818545	-0.611391
NM_143711_at	FBgn0010774	3R	2894971	1	S,R	16,23	0.000163991	3.55418e-05	0.0818545	-0.611391
NM_143711_at	FBgn0010774	3R	2904689	1	S,R	14,25	0.000494047	0.000177721	0.0696715	-0.565173
NM_079109_at	FBgn0011236	2R	19752904	1	R,S	32,7	0.000252584	6.78318e-05	0.0857255	-0.59367
NM_079315_at	FBgn0011279	3L	12384690	0	I,R	15,24	5.31213e-05	5.89765e-06	0.256177	-0.65561
NM_079315_at	FBgn0011279	3L	12384834	1	R,S	31,8	0.000172454	3.83641e-05	0.320662	-0.60935
NM_079315_at	FBgn0011279	3L	12387934	2	R,C	25,14	7.73728e-05	1.09416e-05	0.261432	-0.641163
NM_079315_at	FBgn0011279	3L	12388704	1	R,S	26,13	5.08389e-05	5.4798e-06	0.275834	-0.657278
NM_079315_at	FBgn0011279	3L	12389237	1	R,S	23,16	0.000205822	5.00668e-05	0.236613	-0.602127
NM_079315_at	FBgn0011279	3L	12389404	1	R,S	23,16	0.000205822	5.00668e-05	0.236613	-0.602127
NM_079315_at	FBgn0011279	3L	12389413	1	R,S	23,16	0.000205822	5.00668e-05	0.236613	-0.602127
NM_079315_at	FBgn0011279	3L	12389431	1	R,S	23,16	0.000205822	5.00668e-05	0.236613	-0.602127
NM_001104230_at	FBgn0011282	3R	3081294	1	S,R	28,11	0.000531728	0.000196943	0.197761	-0.561974
NM_001043176_at	FBgn0011288	3L	24057979	2	C,R	22,13	0.00049727	0.000152256	0.111459	-0.597196
NM_001043177_at	FBgn0011288	3L	24057979	2	C,R	22,13	0.00049727	0.000152256	0.111459	-0.597196
NM_142186_at	FBgn0011476	3R	11101054	1	S,R	21,18	0.000179069	4.06127e-05	0.0812005	0.607819
NM_142186_at	FBgn0011476	3R	11101473	1	S,R	21,18	0.000179069	4.06127e-05	0.0812005	0.607819
NM_142186_at	FBgn0011476	3R	11102162	0	I,R	22,17	2.1539e-05	1.2266e-06	0.0924606	0.689167
NM_142186_at	FBgn0011476	3R	11102183	1	S,R	21,18	0.000179069	4.06127e-05	0.0812005	0.607819
NM_142186_at	FBgn0011476	3R	11102301	1	S,R	21,18	0.000179069	4.06127e-05	0.0812005	0.607819
NM_142186_at	FBgn0011476	3R	11102613	1	S,R	22,17	4.53513e-05	4.52042e-06	0.0873854	0.6616
NM_142186_at	FBgn0011476	3R	11103871	2	S,R,C	20,16,3	5.55913e-05	1.15549e-06	0.0961246	0.690361
NM_142186_at	FBgn0011476	3R	11103886	1	S,R	23,16	9.61916e-06	2.68112e-07	0.0957015	0.717921
NM_142186_at	FBgn0011476	3R	11103911	1	S,R	23,16	9.61916e-06	2.68112e-07	0.0957015	0.717921
NM_142186_at	FBgn0011476	3R	11104433	2	C,R,I	6,18,12	0.000101882	7.92797e-07	0.142978	0.718741
NM_142186_at	FBgn0011476	3R	11104505	1	S,R	20,19	1.71626e-05	8.08914e-07	0.0939903	0.697378
NM_080304_at	FBgn0011576	X	2061461	1	R,S	28,10	0.000157419	3.14845e-05	0.245391	0.621274
NM_080304_at	FBgn0011576	X	2061691	1	R,S	28,11	0.000108851	1.88567e-05	0.240694	0.627791
NM_080304_at	FBgn0011576	X	2062206	1	R,S	28,11	0.000108851	1.88567e-05	0.240694	0.627791
NM_080304_at	FBgn0011576	X	2062309	7	R,D,S	17,12,10	8.56054e-05	5.83769e-06	0.280992	0.655843
NM_080304_at	FBgn0011576	X	2062318	1	R,S	27,12	2.04368e-05	1.11491e-06	0.256995	0.691074
NM_080304_at	FBgn0011576	X	2062320	1	R,D	27,12	2.04368e-05	1.11491e-06	0.256995	0.691074
NM_080304_at	FBgn0011576	X	2062713	1	R,S	28,11	0.000108851	1.88567e-05	0.240694	0.627791
NM_080304_at	FBgn0011576	X	2062727	1	S,R	14,25	0.000158899	3.38742e-05	0.21459	0.612667
NM_080304_at	FBgn0011576	X	2062731	1	S,R	13,25	0.00018515	4.04175e-05	0.220693	0.614599
NM_080304_at	FBgn0011576	X	2063567	1	R,S	27,12	0.000161167	3.46141e-05	0.227402	0.612094
NM_080304_at	FBgn0011576	X	2063795	1	R,S	26,13	3.03392e-05	2.26019e-06	0.245003	0.67661
NM_080304_at	FBgn0011576	X	2069357	1	R,S	27,12	2.3407e-05	1.42539e-06	0.254193	0.686137
NM_080304_at	FBgn0011576	X	2069512	1	R,S	24,15	0.000308045	9.06494e-05	0.207189	0.585366
NM_080304_at	FBgn0011576	X	2069598	1	R,S	24,15	0.000308045	9.06494e-05	0.207189	0.585366
NM_080304_at	FBgn0011576	X	2069669	1	R,S	29,10	9.95162e-05	1.63688e-05	0.250103	0.631328
NM_080304_at	FBgn0011576	X	2070915	1	R,S	29,10	9.95162e-05	1.63688e-05	0.250103	0.631328
NM_080304_at	FBgn0011576	X	2072862	0	R,I	29,9	0.00019504	4.37579e-05	0.256851	0.612445
NM_080304_at	FBgn0011576	X	2073264	1	R,S	30,9	0.000410355	0.000136791	0.238512	0.573182
NM_080304_at	FBgn0011576	X	2073825	1	R,S	28,11	1.90549e-05	9.80963e-07	0.265138	0.693608
NM_080304_at	FBgn0011576	X	2074009	1	R,S	28,11	1.90549e-05	9.80963e-07	0.265138	0.693608
NM_080304_at	FBgn0011576	X	2074245	1	R,S	29,10	9.95162e-05	1.63688e-05	0.250103	0.631328
NM_080304_at	FBgn0011576	X	2075420	1	R,S	28,11	1.90549e-05	9.80963e-07	0.265138	0.693608
NM_080304_at	FBgn0011576	X	2075754	1	R,S	28,11	1.90549e-05	9.80963e-07	0.265138	0.693608
NM_080304_at	FBgn0011576	X	2076459	1	R,S	28,11	1.90549e-05	9.80963e-07	0.265138	0.693608
NM_080304_at	FBgn0011576	X	2076475	1	R,S	28,11	1.90549e-05	9.80963e-07	0.265138	0.693608
NM_080304_at	FBgn0011576	X	2076631	1	R,S	29,10	9.95162e-05	1.63688e-05	0.250103	0.631328
NM_080304_at	FBgn0011576	X	2076964	1	R,S	28,11	1.90549e-05	9.80963e-07	0.265138	0.693608
NM_080304_at	FBgn0011576	X	2078865	1	R,S	29,10	9.95162e-05	1.63688e-05	0.250103	0.631328
NM_080304_at	FBgn0011576	X	2080049	1	R,S	29,10	9.95162e-05	1.63688e-05	0.250103	0.631328
NM_080304_at	FBgn0011576	X	2081016	1	R,S	29,10	9.95162e-05	1.63688e-05	0.250103	0.631328
NM_080304_at	FBgn0011576	X	2081956	1	R,S	28,11	0.000140353	2.8006e-05	0.236955	0.617665
NM_080304_at	FBgn0011576	X	2082410	1	R,S	27,12	2.67852e-05	1.81379e-06	0.253441	0.681201
NM_057660_at	FBgn0011584	2L	10012328	1	R,S	33,6	0.000159546	3.40849e-05	0.451172	-0.612503
NM_164885_at	FBgn0011584	2L	10012328	1	R,S	33,6	0.000159546	3.40849e-05	0.451172	-0.612503
NM_079586_at	FBgn0011768	3R	6696641	1	S,R	24,15	0.000344158	0.000106387	0.0598392	0.580683
NM_078702_at	FBgn0011834	X	20834370	1	R,S	33,6	0.000253256	6.80972e-05	0.580589	-0.593559
NM_135441_at	FBgn0012036	2L	9381298	1	S,R	14,25	3.21983e-05	2.50826e-06	0.0818272	0.674409
NM_135441_at	FBgn0012036	2L	9381328	1	S,R	15,24	1.00205e-05	2.90476e-07	0.0850329	0.716488
NM_135441_at	FBgn0012036	2L	9381405	1	S,R	15,24	1.00205e-05	2.90476e-07	0.0850329	0.716488
NM_134693_at	FBgn0013323	2L	577045	1	R,C	29,10	5.8094e-05	6.84437e-06	0.235215	-0.652199
NM_134693_at	FBgn0013323	2L	577047	1	R,S	28,11	9.57274e-05	1.53913e-05	0.224506	-0.632854
NM_134693_at	FBgn0013323	2L	577050	1	R,S	29,10	5.8094e-05	6.84437e-06	0.235215	-0.652199
NM_134693_at	FBgn0013323	2L	577052	11	R,D	29,10	5.8094e-05	6.84437e-06	0.235215	-0.652199
NM_134693_at	FBgn0013323	2L	577066	3	R,C	29,10	5.8094e-05	6.84437e-06	0.235215	-0.652199
NM_134693_at	FBgn0013323	2L	577070	1	R,S	28,11	9.57274e-05	1.53913e-05	0.224506	-0.632854
NM_134693_at	FBgn0013323	2L	577076	1	R,S	28,9	7.34707e-05	8.53758e-06	0.249666	-0.660793
NM_001038731_at	FBgn0013720	X	1374619	1	R,S	9,30	0.000858121	0.000379499	0.0376841	0.540738
NM_130563_at	FBgn0013720	X	1374619	1	R,S	9,30	0.000858121	0.000379499	0.0376841	0.540738
NM_166887_at	FBgn0013720	X	1374619	1	R,S	9,30	0.000858121	0.000379499	0.0376841	0.540738
NM_001038731_at	FBgn0013720	X	1375041	1	R,S	9,30	0.000858121	0.000379499	0.0376841	0.540738
NM_130563_at	FBgn0013720	X	1375041	1	R,S	9,30	0.000858121	0.000379499	0.0376841	0.540738
NM_166887_at	FBgn0013720	X	1375041	1	R,S	9,30	0.000858121	0.000379499	0.0376841	0.540738
NM_079024_at	FBgn0013771	2R	10767181	1	R,S	23,16	0.000130258	2.49556e-05	0.420172	0.620654
NM_079024_at	FBgn0013771	2R	10767212	1	R,S	23,16	0.000130258	2.49556e-05	0.420172	0.620654
NM_176064_at	FBgn0014000	2L	19968420	1	S,R	21,18	0.000113602	2.01642e-05	0.194566	-0.6261
NM_057751_at	FBgn0014022	3R	5329458	1	R,S	27,12	0.000522575	0.000192232	0.108267	0.562731
NM_057751_at	FBgn0014022	3R	5331433	1	R,S	30,9	0.000673859	0.000273226	0.1158	0.551553
NM_057754_at	FBgn0014033	2L	4124277	1	R,S	26,13	0.000137069	2.70019e-05	0.263345	-0.618615
NM_057754_at	FBgn0014033	2L	4124380	1	R,S	26,13	0.000137069	2.70019e-05	0.263345	-0.618615
NM_057754_at	FBgn0014033	2L	4124387	1	R,S	26,13	0.000137069	2.70019e-05	0.263345	-0.618615
NM_057754_at	FBgn0014033	2L	4125746	1	S,R	16,23	0.000103144	1.73225e-05	0.25249	0.629918
NM_143788_at	FBgn0014417	2L	8411595	1	R,S	27,12	8.24391e-07	1.02153e-09	0.580608	0.799671
NM_143788_at	FBgn0014417	2L	8413913	1	R,S	22,16	0.000246242	6.22005e-05	0.32657	0.602709
NM_143788_at	FBgn0014417	2L	8415438	1	R,S	27,10	9.67034e-05	1.34894e-05	0.410288	0.649786
NM_142181_at	FBgn0014879	3R	11080905	1	S,R	11,27	0.000119894	2.0547e-05	0.103422	-0.632335
NM_142181_at	FBgn0014879	3R	11081719	0	R,I	29,9	0.000223356	5.37308e-05	0.0926346	-0.6068
NM_142181_at	FBgn0014879	3R	11082520	1	S,R	13,26	1.3635e-05	5.25569e-07	0.108087	-0.705608
NM_142181_at	FBgn0014879	3R	11082680	1	S,R	17,22	0.000399737	0.000131789	0.0839715	-0.574306
NM_142181_at	FBgn0014879	3R	11083329	1	R,S	29,9	0.000432613	0.000141811	0.0864442	-0.578577
NM_142181_at	FBgn0014879	3R	11083943	1	R,S	28,10	9.16632e-05	1.33593e-05	0.0934197	-0.643073
NM_142181_at	FBgn0014879	3R	11084220	1	R,S	20,19	0.000132766	2.57035e-05	0.087993	-0.619892
NM_142181_at	FBgn0014879	3R	11084441	1	R,S	28,11	4.34303e-05	4.20036e-06	0.0936256	-0.663231
NM_142181_at	FBgn0014879	3R	11084858	1	S,R	16,23	1.25127e-05	4.46289e-07	0.102504	-0.708657
NM_142181_at	FBgn0014879	3R	11085191	1	S,R	21,18	0.000477083	0.000169221	0.0804751	-0.566689
NM_142181_at	FBgn0014879	3R	11085209	1	S,R	21,18	0.000477083	0.000169221	0.0804751	-0.566689
NM_142181_at	FBgn0014879	3R	11085498	1	R,S	29,10	0.000216631	5.40401e-05	0.0869441	-0.600023
NM_142181_at	FBgn0014879	3R	11085530	1	R,S	28,11	4.34303e-05	4.20036e-06	0.0936256	-0.663231
NM_142181_at	FBgn0014879	3R	11085791	1	S,R	18,21	5.61175e-05	6.46224e-06	0.0916698	-0.65352
NM_142181_at	FBgn0014879	3R	11085815	1	S,R	18,21	5.61175e-05	6.46224e-06	0.0916698	-0.65352
NM_142181_at	FBgn0014879	3R	11086019	1	R,S	23,16	1.62258e-05	7.28802e-07	0.10183	-0.699394
NM_142181_at	FBgn0014879	3R	11086034	1	S,R	17,22	8.7255e-06	2.21174e-07	0.102617	-0.721328
NM_142181_at	FBgn0014879	3R	11086145	1	R,S	23,16	1.62258e-05	7.28802e-07	0.10183	-0.699394
NM_142181_at	FBgn0014879	3R	11086720	1	R,S	29,10	0.000190758	4.46745e-05	0.0897622	-0.60524
NM_142181_at	FBgn0014879	3R	11088233	1	R,S	25,14	0.000111288	1.95239e-05	0.0971729	-0.626915
NM_142181_at	FBgn0014879	3R	11088937	1	R,S	25,13	0.000209157	4.86566e-05	0.0966152	-0.609541
NM_142181_at	FBgn0014879	3R	11089392	1	S,R	20,17	0.000322925	8.85862e-05	0.081967	-0.599363
NM_142181_at	FBgn0014879	3R	11089630	1	R,S	28,11	2.51703e-05	1.62359e-06	0.11615	-0.683482
NM_142181_at	FBgn0014879	3R	11089703	1	R,S	28,10	5.24885e-05	5.28737e-06	0.117541	-0.664872
NM_142181_at	FBgn0014879	3R	11089741	1	R,S	29,10	0.000190758	4.46745e-05	0.0897622	-0.60524
NM_142181_at	FBgn0014879	3R	11090263	1	R,S	28,10	5.24885e-05	5.28737e-06	0.117541	-0.664872
NM_142181_at	FBgn0014879	3R	11090700	1	R,S	29,10	0.000147478	3.02213e-05	0.110383	-0.615675
NM_142181_at	FBgn0014879	3R	11090704	2	R,D	29,10	0.000147478	3.02213e-05	0.110383	-0.615675
NM_142181_at	FBgn0014879	3R	11091306	1	R,S	30,9	0.000526955	0.000194483	0.108663	-0.562368
NM_142181_at	FBgn0014879	3R	11096154	1	R,S	30,9	0.000526955	0.000194483	0.108663	-0.562368
NM_142181_at	FBgn0014879	3R	11100372	1	R,S	30,9	0.000526955	0.000194483	0.108663	-0.562368
NM_142181_at	FBgn0014879	3R	11100407	1	R,S	30,9	0.000526955	0.000194483	0.108663	-0.562368
NM_080305_at	FBgn0015036	X	2072737	5	R,D	28,9	0.0003053	8.14937e-05	0.153364	0.601793
NM_079488_at	FBgn0015075	3L	22248046	1	S,R	31,8	0.000388754	0.000126663	0.127081	0.575497
NM_079545_at	FBgn0015568	3R	3366553	1	R,S	25,14	0.000396327	0.000130192	0.121966	-0.574672
NM_079545_at	FBgn0015568	3R	3375282	1	R,S	26,13	0.000278363	7.82204e-05	0.129	-0.589617
NM_079533_at	FBgn0015569	3R	3316155	1	R,S	25,13	0.000299902	8.33261e-05	0.264992	-0.594366
NM_001170069_at	FBgn0015571	3R	3360210	1	R,S	29,10	0.000455223	0.000158416	0.130453	0.568717
NM_079543_at	FBgn0015571	3R	3360210	1	R,S	29,10	0.000455223	0.000158416	0.130453	0.568717
NM_001170240_at	FBgn0015765	3R	19976217	1	S,R	10,29	0.000245773	6.51542e-05	0.0867422	0.594805
NM_057815_at	FBgn0015765	3R	19976217	1	S,R	10,29	0.000245773	6.51542e-05	0.0867422	0.594805
NM_170126_at	FBgn0015765	3R	19976217	1	S,R	10,29	0.000245773	6.51542e-05	0.0867422	0.594805
NM_057823_at	FBgn0015791	2L	14358508	1	R,S	24,15	7.65829e-05	1.07614e-05	0.0870634	-0.641561
NM_176043_at	FBgn0015791	2L	14358508	1	R,S	24,15	7.65829e-05	1.07614e-05	0.0870634	-0.641561
NM_176042_at	FBgn0015791	2L	14358508	1	R,S	24,15	7.65829e-05	1.07614e-05	0.0870634	-0.641561
NM_057823_at	FBgn0015791	2L	14358833	1	S,R	22,17	0.000131582	2.53496e-05	0.0814168	0.62025
NM_176043_at	FBgn0015791	2L	14358833	1	S,R	22,17	0.000131582	2.53496e-05	0.0814168	0.62025
NM_176042_at	FBgn0015791	2L	14358833	1	S,R	22,17	0.000131582	2.53496e-05	0.0814168	0.62025
NM_176043_at	FBgn0015791	2L	14359877	1	R,S	24,15	0.000138679	2.7493e-05	0.0870611	-0.618147
NM_176042_at	FBgn0015791	2L	14359877	1	R,S	24,15	0.000138679	2.7493e-05	0.0870611	-0.618147
NM_057823_at	FBgn0015791	2L	14364443	1	R,S	26,12	0.00011216	1.84806e-05	0.0926583	-0.635017
NM_176043_at	FBgn0015791	2L	14364443	1	R,S	26,12	0.00011216	1.84806e-05	0.0926583	-0.635017
NM_176042_at	FBgn0015791	2L	14364443	1	R,S	26,12	0.00011216	1.84806e-05	0.0926583	-0.635017
NM_080297_at	FBgn0015799	X	691251	0	R,I	31,8	0.000297849	8.63264e-05	0.144228	0.586781
NM_057829_at	FBgn0015838	2R	4980867	1	S,R	19,20	0.000208178	5.09257e-05	0.106482	0.60166
NM_057829_at	FBgn0015838	2R	4981812	1	R,S	21,17	0.000288186	7.85724e-05	0.100912	0.59606
NM_057829_at	FBgn0015838	2R	4981828	1	S,R	18,21	0.000278884	7.84346e-05	0.0898342	-0.589539
NM_057829_at	FBgn0015838	2R	4986234	0	R,I	21,17	0.000561528	0.000205237	0.0898546	-0.567102
NM_057829_at	FBgn0015838	2R	4986267	1	R,S	22,17	0.000494694	0.000178047	0.0886308	-0.565117
NM_057829_at	FBgn0015838	2R	4986520	0	R,I	22,17	0.000494694	0.000178047	0.0886308	-0.565117
NM_057829_at	FBgn0015838	2R	4987731	1	S,R	18,20	0.000323225	9.30066e-05	0.091261	-0.591169
NM_057829_at	FBgn0015838	2R	4990790	1	R,S	20,19	0.000444419	0.000153139	0.102502	0.569754
NM_057829_at	FBgn0015838	2R	4990912	1	R,S	21,16	0.000264106	6.55782e-05	0.110702	0.60803
NM_057829_at	FBgn0015838	2R	4991408	1	R,S	22,17	0.000117253	2.11874e-05	0.108917	0.624844
NM_138199_at	FBgn0016715	3L	606474	1	R,S	29,10	0.000129482	2.47255e-05	0.19363	-0.620893
NM_057856_at	FBgn0016762	2R	19577394	1	S,R	10,29	0.00016781	3.68076e-05	0.100922	0.610458
NM_057856_at	FBgn0016762	2R	19580922	1	S,R	7,32	6.63548e-05	8.52078e-06	0.12129	0.6471
NM_057856_at	FBgn0016762	2R	19581320	1	S,R	6,33	0.000116408	2.09493e-05	0.12788	0.625132
NM_057856_at	FBgn0016762	2R	19581385	1	S,R	7,32	6.63548e-05	8.52078e-06	0.12129	0.6471
NM_057856_at	FBgn0016762	2R	19581567	1	S,R	6,33	0.000116408	2.09493e-05	0.12788	0.625132
NM_057856_at	FBgn0016762	2R	19581615	1	S,R	7,32	6.63548e-05	8.52078e-06	0.12129	0.6471
NM_057856_at	FBgn0016762	2R	19585614	1	R,S	26,13	0.000107511	1.84928e-05	0.0976845	-0.628281
NM_057856_at	FBgn0016762	2R	19587774	1	R,S	27,12	0.00020535	4.98955e-05	0.0980226	-0.602221
NM_140840_at	FBgn0017578	3L	19258023	1	S,R	15,23	0.000285092	7.73295e-05	0.0558907	-0.596519
NM_143729_at	FBgn0017581	3R	7569506	2	D,R	14,25	9.86692e-05	1.61486e-05	0.0866706	-0.631664
NM_169423_at	FBgn0017581	3R	7569506	2	D,R	14,25	9.86692e-05	1.61486e-05	0.0866706	-0.631664
NM_143729_at	FBgn0017581	3R	7572364	1	S,R	15,24	5.83726e-06	9.79276e-08	0.123666	-0.73522
NM_169423_at	FBgn0017581	3R	7572364	1	S,R	15,24	5.83726e-06	9.79276e-08	0.123666	-0.73522
NM_143729_at	FBgn0017581	3R	7575066	1	S,R	15,24	3.85962e-06	4.07522e-08	0.126388	-0.749269
NM_169423_at	FBgn0017581	3R	7575066	1	S,R	15,24	3.85962e-06	4.07522e-08	0.126388	-0.749269
NM_143729_at	FBgn0017581	3R	7575290	13	D,R	16,23	2.14105e-06	1.08483e-08	0.127418	-0.76887
NM_169423_at	FBgn0017581	3R	7575290	13	D,R	16,23	2.14105e-06	1.08483e-08	0.127418	-0.76887
NM_143729_at	FBgn0017581	3R	7576432	1	S,R	16,23	2.14105e-06	1.08483e-08	0.127418	-0.76887
NM_169423_at	FBgn0017581	3R	7576432	1	S,R	16,23	2.14105e-06	1.08483e-08	0.127418	-0.76887
NM_143729_at	FBgn0017581	3R	7576821	1	R,S	28,11	4.96602e-05	5.26825e-06	0.128802	-0.658168
NM_169423_at	FBgn0017581	3R	7576821	1	R,S	28,11	4.96602e-05	5.26825e-06	0.128802	-0.658168
NM_143729_at	FBgn0017581	3R	7576982	1	R,S	28,11	4.96602e-05	5.26825e-06	0.128802	-0.658168
NM_169423_at	FBgn0017581	3R	7576982	1	R,S	28,11	4.96602e-05	5.26825e-06	0.128802	-0.658168
NM_143729_at	FBgn0017581	3R	7578494	11	D,R	9,27	9.99241e-05	1.31079e-05	0.111658	-0.657661
NM_169423_at	FBgn0017581	3R	7578494	11	D,R	9,27	9.99241e-05	1.31079e-05	0.111658	-0.657661
NM_143729_at	FBgn0017581	3R	7579829	1	S,R	16,23	2.14105e-06	1.08483e-08	0.127418	-0.76887
NM_169423_at	FBgn0017581	3R	7579829	1	S,R	16,23	2.14105e-06	1.08483e-08	0.127418	-0.76887
NM_143729_at	FBgn0017581	3R	7579953	1	S,R	20,19	6.07651e-06	1.06403e-07	0.116078	-0.733843
NM_169423_at	FBgn0017581	3R	7579953	1	S,R	20,19	6.07651e-06	1.06403e-07	0.116078	-0.733843
NM_143729_at	FBgn0017581	3R	7581063	1	R,S	27,12	1.35301e-05	5.17929e-07	0.132014	-0.705882
NM_169423_at	FBgn0017581	3R	7581063	1	R,S	27,12	1.35301e-05	5.17929e-07	0.132014	-0.705882
NM_143729_at	FBgn0017581	3R	7584597	1	S,R	13,26	1.02948e-06	1.81916e-09	0.141052	-0.7926
NM_169423_at	FBgn0017581	3R	7584597	1	S,R	13,26	1.02948e-06	1.81916e-09	0.141052	-0.7926
NM_143729_at	FBgn0017581	3R	7585266	1	S,R	14,25	6.45472e-07	5.29723e-10	0.140187	-0.807391
NM_169423_at	FBgn0017581	3R	7585266	1	S,R	14,25	6.45472e-07	5.29723e-10	0.140187	-0.807391
NM_143729_at	FBgn0017581	3R	7587222	1	R,S	27,12	1.35301e-05	5.17929e-07	0.132014	-0.705882
NM_169423_at	FBgn0017581	3R	7587222	1	R,S	27,12	1.35301e-05	5.17929e-07	0.132014	-0.705882
NM_143729_at	FBgn0017581	3R	7590101	1	S,R	12,27	8.24391e-07	1.02153e-09	0.147649	-0.799671
NM_169423_at	FBgn0017581	3R	7590101	1	S,R	12,27	8.24391e-07	1.02153e-09	0.147649	-0.799671
NM_143729_at	FBgn0017581	3R	7590132	1	S,R	12,27	8.24391e-07	1.02153e-09	0.147649	-0.799671
NM_169423_at	FBgn0017581	3R	7590132	1	S,R	12,27	8.24391e-07	1.02153e-09	0.147649	-0.799671
NM_143729_at	FBgn0017581	3R	7590818	1	R,S	28,11	4.96602e-05	5.26825e-06	0.128802	-0.658168
NM_169423_at	FBgn0017581	3R	7590818	1	R,S	28,11	4.96602e-05	5.26825e-06	0.128802	-0.658168
NM_143729_at	FBgn0017581	3R	7592586	1	S,R	14,25	1.47094e-05	6.06499e-07	0.125125	-0.702905
NM_169423_at	FBgn0017581	3R	7592586	1	S,R	14,25	1.47094e-05	6.06499e-07	0.125125	-0.702905
NM_143729_at	FBgn0017581	3R	7592664	1	S,R	17,22	3.13622e-05	2.3955e-06	0.109497	-0.675383
NM_169423_at	FBgn0017581	3R	7592664	1	S,R	17,22	3.13622e-05	2.3955e-06	0.109497	-0.675383
NM_079234_at	FBgn0019662	3L	7345892	1	R,S	23,16	0.000205822	5.00668e-05	0.151747	0.602127
NM_057877_at	FBgn0019948	2R	19877429	1	S,R	20,19	0.000259513	7.05849e-05	0.0485617	0.592544
NM_001169325_at	FBgn0020261	X	19379706	8	D,R,S	5,23,9	9.07061e-05	0.0843396	0.256451	-0.287601
NM_078684_at	FBgn0020261	X	19379706	8	D,R,S	5,23,9	7.84718e-05	0.0794904	0.260833	-0.292
NM_001169325_at	FBgn0020261	X	19379748	0	R,I	30,7	0.000123509	2.0081e-05	0.216959	-0.639843
NM_078684_at	FBgn0020261	X	19379748	0	R,I	30,7	8.98021e-05	1.19385e-05	0.222297	-0.652769
NM_078823_at	FBgn0020270	2L	11280449	1	S,R	26,13	0.000137069	2.70019e-05	0.125707	-0.618615
NM_078823_at	FBgn0020270	2L	11280497	1	S,R	26,13	0.000137069	2.70019e-05	0.125707	-0.618615
NM_078823_at	FBgn0020270	2L	11282675	1	S,R	26,13	0.000137069	2.70019e-05	0.125707	-0.618615
NM_080713_at	FBgn0020303	2L	20074589	1	R,S	28,11	5.6731e-05	6.58004e-06	0.129873	-0.653105
NM_080713_at	FBgn0020303	2L	20074594	1	R,S	28,11	5.6731e-05	6.58004e-06	0.129873	-0.653105
NM_080713_at	FBgn0020303	2L	20077077	1	R,S	27,12	6.71391e-05	8.68633e-06	0.11935	-0.646648
NM_080713_at	FBgn0020303	2L	20082276	1	S,R	10,25	4.32003e-05	2.68704e-06	0.209647	-0.701371
NM_080713_at	FBgn0020303	2L	20082278	1	S,R	10,27	4.0622e-05	3.05528e-06	0.203541	-0.683986
NM_080713_at	FBgn0020303	2L	20082280	1	S,R	10,28	3.94701e-05	3.23176e-06	0.202238	-0.675772
NM_080713_at	FBgn0020303	2L	20082283	1	S,R	10,28	3.94701e-05	3.23176e-06	0.202238	-0.675772
NM_080713_at	FBgn0020303	2L	20082285	2	R,D	30,6	0.000133296	2.1082e-05	0.236134	-0.645746
NM_080713_at	FBgn0020303	2L	20082291	3	R,C	30,7	0.000229655	5.30511e-05	0.203684	-0.61399
NM_080713_at	FBgn0020303	2L	20083209	1	R,S	31,8	0.000260263	7.08847e-05	0.179411	-0.592424
NM_080713_at	FBgn0020303	2L	20083481	1	R,S	25,13	0.00018515	4.04175e-05	0.143376	-0.614599
NM_080713_at	FBgn0020303	2L	20083951	1	R,S	32,7	0.000163631	3.54232e-05	0.204577	-0.61148
NM_080713_at	FBgn0020303	2L	20084123	1	R,S	32,7	0.000163631	3.54232e-05	0.204577	-0.61148
NM_080713_at	FBgn0020303	2L	20085843	1	R,S	31,8	2.57151e-05	1.68684e-06	0.220002	-0.682698
NM_080713_at	FBgn0020303	2L	20085885	1	R,S	31,8	2.57151e-05	1.68684e-06	0.220002	-0.682698
NM_080713_at	FBgn0020303	2L	20086025	1	R,S	32,7	0.000141227	2.82749e-05	0.204862	-0.617416
NM_080713_at	FBgn0020303	2L	20086283	1	R,S	30,9	2.30253e-05	1.38381e-06	0.198835	-0.686737
NM_080713_at	FBgn0020303	2L	20086324	1	R,S	31,8	2.57151e-05	1.68684e-06	0.220002	-0.682698
NM_080713_at	FBgn0020303	2L	20086346	1	R,S	31,8	2.57151e-05	1.68684e-06	0.220002	-0.682698
NM_080713_at	FBgn0020303	2L	20086410	1	R,S	30,9	2.30253e-05	1.38381e-06	0.198835	-0.686737
NM_080713_at	FBgn0020303	2L	20086420	1	R,S	30,9	2.30253e-05	1.38381e-06	0.198835	-0.686737
NM_080713_at	FBgn0020303	2L	20086429	1	R,S	30,9	2.30253e-05	1.38381e-06	0.198835	-0.686737
NM_080713_at	FBgn0020303	2L	20086503	1	R,S	31,8	2.57151e-05	1.68684e-06	0.220002	-0.682698
NM_080713_at	FBgn0020303	2L	20086596	7	R,D	31,8	2.57151e-05	1.68684e-06	0.220002	-0.682698
NM_080713_at	FBgn0020303	2L	20087115	2	R,S,C	12,19,8	2.05832e-05	0.0535351	0.229675	-0.311534
NM_080713_at	FBgn0020303	2L	20087154	0	R,I,I	14,17,7	9.55875e-05	0.231015	0.19454	0.198998
NM_080713_at	FBgn0020303	2L	20087288	1	R,S	31,8	2.57151e-05	1.68684e-06	0.220002	-0.682698
NM_080713_at	FBgn0020303	2L	20087297	1	R,S	31,8	2.57151e-05	1.68684e-06	0.220002	-0.682698
NM_080713_at	FBgn0020303	2L	20087304	16	R,S,S	20,9,8	7.98046e-05	0.173604	0.224594	-0.228571
NM_080713_at	FBgn0020303	2L	20087326	27	R,C	29,8	3.05921e-05	1.82888e-06	0.219773	-0.694836
NM_080713_at	FBgn0020303	2L	20087364	1	R,S	31,8	2.57151e-05	1.68684e-06	0.220002	-0.682698
NM_080713_at	FBgn0020303	2L	20087429	1	R,S	31,8	2.57151e-05	1.68684e-06	0.220002	-0.682698
NM_080713_at	FBgn0020303	2L	20087441	1	R,S	31,8	2.57151e-05	1.68684e-06	0.220002	-0.682698
NM_080713_at	FBgn0020303	2L	20087790	1	R,S	22,17	1.13393e-05	3.69358e-07	0.123663	0.712139
NM_080713_at	FBgn0020303	2L	20089179	1	R,S	21,18	7.12044e-05	9.56142e-06	0.105114	0.64438
NM_080713_at	FBgn0020303	2L	20089377	1	R,S	21,18	7.12044e-05	9.56142e-06	0.105114	0.64438
NM_080713_at	FBgn0020303	2L	20089575	1	R,S	31,8	2.57151e-05	1.68684e-06	0.220002	-0.682698
NM_080713_at	FBgn0020303	2L	20089813	1	R,S	30,9	2.30253e-05	1.38381e-06	0.198835	-0.686737
NM_080713_at	FBgn0020303	2L	20089950	1	R,D	31,8	2.57151e-05	1.68684e-06	0.220002	-0.682698
NM_080713_at	FBgn0020303	2L	20090043	1	R,S	29,10	7.61848e-05	1.0671e-05	0.152366	-0.641763
NM_080713_at	FBgn0020303	2L	20090072	1	R,S	28,11	9.34786e-06	2.53443e-07	0.172084	-0.718922
NM_080713_at	FBgn0020303	2L	20090320	1	R,S	20,19	0.00023252	6.00292e-05	0.101316	0.597102
NM_080713_at	FBgn0020303	2L	20090975	1	R,S	30,9	2.30253e-05	1.38381e-06	0.198835	-0.686737
NM_080713_at	FBgn0020303	2L	20091317	1	S,R	10,29	0.00011357	2.01555e-05	0.176249	-0.626111
NM_080713_at	FBgn0020303	2L	20092421	1	R,S	30,9	2.30253e-05	1.38381e-06	0.198835	-0.686737
NM_080713_at	FBgn0020303	2L	20092424	1	R,S	29,9	2.59876e-05	1.53246e-06	0.199032	-0.69147
NM_080713_at	FBgn0020303	2L	20092459	1	R,S	29,9	2.59876e-05	1.53246e-06	0.199117	-0.69147
NM_080713_at	FBgn0020303	2L	20092872	1	R,S	30,9	2.30253e-05	1.38381e-06	0.198835	-0.686737
NM_080713_at	FBgn0020303	2L	20093202	1	R,S	30,9	2.30253e-05	1.38381e-06	0.198835	-0.686737
NM_080713_at	FBgn0020303	2L	20093298	1	R,S	30,9	2.30253e-05	1.38381e-06	0.198835	-0.686737
NM_080713_at	FBgn0020303	2L	20093547	1	S,R	10,28	0.000120374	2.06777e-05	0.176512	-0.632174
NM_080713_at	FBgn0020303	2L	20094059	1	R,S	30,9	2.30253e-05	1.38381e-06	0.198835	-0.686737
NM_057901_at	FBgn0020381	X	526709	1	R,S	32,7	0.000581612	0.00022307	0.107453	0.558049
NM_057902_at	FBgn0020381	X	526709	1	R,S	32,7	0.000581612	0.00022307	0.107453	0.558049
NM_057903_at	FBgn0020381	X	526709	1	R,S	32,7	0.000581612	0.00022307	0.107453	0.558049
NM_057901_at	FBgn0020381	X	527734	1	R,S	32,7	0.000581612	0.00022307	0.107453	0.558049
NM_057902_at	FBgn0020381	X	527734	1	R,S	32,7	0.000581612	0.00022307	0.107453	0.558049
NM_057903_at	FBgn0020381	X	527734	1	R,S	32,7	0.000581612	0.00022307	0.107453	0.558049
NM_057901_at	FBgn0020381	X	529713	1	R,S	32,7	0.000581612	0.00022307	0.107453	0.558049
NM_057902_at	FBgn0020381	X	529713	1	R,S	32,7	0.000581612	0.00022307	0.107453	0.558049
NM_057903_at	FBgn0020381	X	529713	1	R,S	32,7	0.000581612	0.00022307	0.107453	0.558049
NM_057901_at	FBgn0020381	X	531223	1	R,S	32,7	0.000581612	0.00022307	0.107453	0.558049
NM_057902_at	FBgn0020381	X	531223	1	R,S	32,7	0.000581612	0.00022307	0.107453	0.558049
NM_057903_at	FBgn0020381	X	531223	1	R,S	32,7	0.000581612	0.00022307	0.107453	0.558049
NM_057901_at	FBgn0020381	X	532809	1	R,S	32,7	0.000581612	0.00022307	0.107453	0.558049
NM_057902_at	FBgn0020381	X	532809	1	R,S	32,7	0.000581612	0.00022307	0.107453	0.558049
NM_057903_at	FBgn0020381	X	532809	1	R,S	32,7	0.000581612	0.00022307	0.107453	0.558049
NM_057901_at	FBgn0020381	X	534058	1	R,S	32,7	0.000581612	0.00022307	0.107453	0.558049
NM_057902_at	FBgn0020381	X	534058	1	R,S	32,7	0.000581612	0.00022307	0.107453	0.558049
NM_057903_at	FBgn0020381	X	534058	1	R,S	32,7	0.000581612	0.00022307	0.107453	0.558049
NM_057901_at	FBgn0020381	X	534858	1	R,S	32,7	0.000581612	0.00022307	0.107453	0.558049
NM_057902_at	FBgn0020381	X	534858	1	R,S	32,7	0.000581612	0.00022307	0.107453	0.558049
NM_057903_at	FBgn0020381	X	534858	1	R,S	32,7	0.000581612	0.00022307	0.107453	0.558049
NM_057922_at	FBgn0020622	2L	308744	1	R,S	18,21	1.26261e-06	3.0447e-09	0.275171	0.786052
NM_057922_at	FBgn0020622	2L	309372	1	R,S	14,25	0.000396327	0.000130192	0.209757	0.574672
NM_057922_at	FBgn0020622	2L	309609	1	R,S	22,16	8.41624e-05	1.16257e-05	0.227369	0.646454
NM_057922_at	FBgn0020622	2L	310727	1	R,S	27,12	0.000182002	4.16217e-05	0.231692	0.607158
NM_137362_at	FBgn0022029	2R	13306437	1	R,S	24,15	0.000308045	9.06494e-05	0.0522237	0.585366
NM_166224_at	FBgn0022029	2R	13306437	1	R,S	24,15	0.000308045	9.06494e-05	0.0522237	0.585366
NM_166225_at	FBgn0022029	2R	13306437	1	R,S	24,15	0.000308045	9.06494e-05	0.0522237	0.585366
NM_166226_at	FBgn0022029	2R	13306437	1	R,S	24,15	0.000308045	9.06494e-05	0.0522237	0.585366
NM_137362_at	FBgn0022029	2R	13307521	2	R,S,C	22,14,3	0.000138089	0.0571995	0.103293	0.307116
NM_166224_at	FBgn0022029	2R	13307521	2	R,S,C	22,14,3	0.000138089	0.0571995	0.103293	0.307116
NM_166225_at	FBgn0022029	2R	13307521	2	R,S,C	22,14,3	0.000138089	0.0571995	0.103293	0.307116
NM_166226_at	FBgn0022029	2R	13307521	2	R,S,C	22,14,3	0.000138089	0.0571995	0.103293	0.307116
NM_137362_at	FBgn0022029	2R	13307528	1	R,S	27,12	3.49815e-05	2.89745e-06	0.0592567	0.671329
NM_166224_at	FBgn0022029	2R	13307528	1	R,S	27,12	3.49815e-05	2.89745e-06	0.0592567	0.671329
NM_166225_at	FBgn0022029	2R	13307528	1	R,S	27,12	3.49815e-05	2.89745e-06	0.0592567	0.671329
NM_166226_at	FBgn0022029	2R	13307528	1	R,S	27,12	3.49815e-05	2.89745e-06	0.0592567	0.671329
NM_137362_at	FBgn0022029	2R	13307602	1	R,S,S	21,15,3	0.000402771	0.0133199	0.099497	0.393026
NM_166224_at	FBgn0022029	2R	13307602	1	R,S,S	21,15,3	0.000402771	0.0133199	0.099497	0.393026
NM_166225_at	FBgn0022029	2R	13307602	1	R,S,S	21,15,3	0.000402771	0.0133199	0.099497	0.393026
NM_166226_at	FBgn0022029	2R	13307602	1	R,S,S	21,15,3	0.000402771	0.0133199	0.099497	0.393026
NM_137362_at	FBgn0022029	2R	13307741	1	R,S	26,13	0.000137069	2.70019e-05	0.0545065	0.618615
NM_166224_at	FBgn0022029	2R	13307741	1	R,S	26,13	0.000137069	2.70019e-05	0.0545065	0.618615
NM_166225_at	FBgn0022029	2R	13307741	1	R,S	26,13	0.000137069	2.70019e-05	0.0545065	0.618615
NM_166226_at	FBgn0022029	2R	13307741	1	R,S	26,13	0.000137069	2.70019e-05	0.0545065	0.618615
NM_137362_at	FBgn0022029	2R	13308610	1	R,S	26,13	0.000137069	2.70019e-05	0.0545065	0.618615
NM_166224_at	FBgn0022029	2R	13308610	1	R,S	26,13	0.000137069	2.70019e-05	0.0545065	0.618615
NM_166225_at	FBgn0022029	2R	13308610	1	R,S	26,13	0.000137069	2.70019e-05	0.0545065	0.618615
NM_166226_at	FBgn0022029	2R	13308610	1	R,S	26,13	0.000137069	2.70019e-05	0.0545065	0.618615
NM_137362_at	FBgn0022029	2R	13308688	1	R,S	26,13	0.000137069	2.70019e-05	0.0545065	0.618615
NM_166224_at	FBgn0022029	2R	13308688	1	R,S	26,13	0.000137069	2.70019e-05	0.0545065	0.618615
NM_166225_at	FBgn0022029	2R	13308688	1	R,S	26,13	0.000137069	2.70019e-05	0.0545065	0.618615
NM_166226_at	FBgn0022029	2R	13308688	1	R,S	26,13	0.000137069	2.70019e-05	0.0545065	0.618615
NM_137362_at	FBgn0022029	2R	13309888	1	R,S	26,13	3.03392e-05	2.26019e-06	0.0596711	0.67661
NM_166224_at	FBgn0022029	2R	13309888	1	R,S	26,13	3.03392e-05	2.26019e-06	0.0596711	0.67661
NM_166225_at	FBgn0022029	2R	13309888	1	R,S	26,13	3.03392e-05	2.26019e-06	0.0596711	0.67661
NM_166226_at	FBgn0022029	2R	13309888	1	R,S	26,13	3.03392e-05	2.26019e-06	0.0596711	0.67661
NM_137362_at	FBgn0022029	2R	13310122	1	R,S	25,14	3.65841e-05	3.13087e-06	0.0595964	0.669659
NM_166224_at	FBgn0022029	2R	13310122	1	R,S	25,14	3.65841e-05	3.13087e-06	0.0595964	0.669659
NM_166225_at	FBgn0022029	2R	13310122	1	R,S	25,14	3.65841e-05	3.13087e-06	0.0595964	0.669659
NM_166226_at	FBgn0022029	2R	13310122	1	R,S	25,14	3.65841e-05	3.13087e-06	0.0595964	0.669659
NM_137362_at	FBgn0022029	2R	13310218	1	R,S	25,14	3.65841e-05	3.13087e-06	0.0595964	0.669659
NM_166224_at	FBgn0022029	2R	13310218	1	R,S	25,14	3.65841e-05	3.13087e-06	0.0595964	0.669659
NM_166225_at	FBgn0022029	2R	13310218	1	R,S	25,14	3.65841e-05	3.13087e-06	0.0595964	0.669659
NM_166226_at	FBgn0022029	2R	13310218	1	R,S	25,14	3.65841e-05	3.13087e-06	0.0595964	0.669659
NM_079587_at	FBgn0022359	3R	6701846	1	R,S	27,12	5.90358e-05	7.0291e-06	0.274461	0.651584
NM_079587_at	FBgn0022359	3R	6701909	1	R,S	28,11	7.38303e-05	1.01414e-05	0.27462	0.64298
NM_079112_at	FBgn0022708	2R	19918381	1	S,R	20,19	3.62222e-05	3.07757e-06	0.0441072	-0.67003
NM_001169840_at	FBgn0023000	3L	344835	1	R,S	27,12	0.00026073	7.10715e-05	0.157319	0.592349
NM_001169841_at	FBgn0023000	3L	344835	1	R,S	27,12	0.00026073	7.10715e-05	0.157319	0.592349
NM_079147_at	FBgn0023000	3L	344835	1	R,S	27,12	0.00026073	7.10715e-05	0.157319	0.592349
NM_167829_at	FBgn0023000	3L	344835	1	R,S	27,12	0.00026073	7.10715e-05	0.157319	0.592349
NM_001169840_at	FBgn0023000	3L	345351	1	R,S	28,11	0.00023077	5.93611e-05	0.16246	0.597414
NM_001169841_at	FBgn0023000	3L	345351	1	R,S	28,11	0.00023077	5.93611e-05	0.16246	0.597414
NM_079147_at	FBgn0023000	3L	345351	1	R,S	28,11	0.00023077	5.93611e-05	0.16246	0.597414
NM_167829_at	FBgn0023000	3L	345351	1	R,S	28,11	0.00023077	5.93611e-05	0.16246	0.597414
NM_001169840_at	FBgn0023000	3L	345986	1	R,S	29,10	0.000129482	2.47255e-05	0.171066	0.620893
NM_001169841_at	FBgn0023000	3L	345986	1	R,S	29,10	0.000129482	2.47255e-05	0.171066	0.620893
NM_079147_at	FBgn0023000	3L	345986	1	R,S	29,10	0.000129482	2.47255e-05	0.171066	0.620893
NM_167829_at	FBgn0023000	3L	345986	1	R,S	29,10	0.000129482	2.47255e-05	0.171066	0.620893
NM_001169840_at	FBgn0023000	3L	346418	1	R,S	29,10	0.000129482	2.47255e-05	0.171066	0.620893
NM_001169841_at	FBgn0023000	3L	346418	1	R,S	29,10	0.000129482	2.47255e-05	0.171066	0.620893
NM_079147_at	FBgn0023000	3L	346418	1	R,S	29,10	0.000129482	2.47255e-05	0.171066	0.620893
NM_167829_at	FBgn0023000	3L	346418	1	R,S	29,10	0.000129482	2.47255e-05	0.171066	0.620893
NM_001169840_at	FBgn0023000	3L	346486	0	R,I	29,9	3.02319e-05	2.01463e-06	0.185125	0.685825
NM_001169841_at	FBgn0023000	3L	346486	0	R,I	29,9	3.02319e-05	2.01463e-06	0.185125	0.685825
NM_079147_at	FBgn0023000	3L	346486	0	R,I	29,9	3.02319e-05	2.01463e-06	0.185125	0.685825
NM_167829_at	FBgn0023000	3L	346486	0	R,I	29,9	3.02319e-05	2.01463e-06	0.185125	0.685825
NM_001169840_at	FBgn0023000	3L	346867	1	R,S	30,8	0.000110173	1.7961e-05	0.179388	0.635734
NM_001169841_at	FBgn0023000	3L	346867	1	R,S	30,8	0.000110173	1.7961e-05	0.179388	0.635734
NM_079147_at	FBgn0023000	3L	346867	1	R,S	30,8	0.000110173	1.7961e-05	0.179388	0.635734
NM_167829_at	FBgn0023000	3L	346867	1	R,S	30,8	0.000110173	1.7961e-05	0.179388	0.635734
NM_001169840_at	FBgn0023000	3L	346952	1	R,S	29,10	0.000129482	2.47255e-05	0.171066	0.620893
NM_001169841_at	FBgn0023000	3L	346952	1	R,S	29,10	0.000129482	2.47255e-05	0.171066	0.620893
NM_079147_at	FBgn0023000	3L	346952	1	R,S	29,10	0.000129482	2.47255e-05	0.171066	0.620893
NM_167829_at	FBgn0023000	3L	346952	1	R,S	29,10	0.000129482	2.47255e-05	0.171066	0.620893
NM_001169840_at	FBgn0023000	3L	347674	1	R,S	29,10	0.000129482	2.47255e-05	0.171066	0.620893
NM_001169841_at	FBgn0023000	3L	347674	1	R,S	29,10	0.000129482	2.47255e-05	0.171066	0.620893
NM_079147_at	FBgn0023000	3L	347674	1	R,S	29,10	0.000129482	2.47255e-05	0.171066	0.620893
NM_167829_at	FBgn0023000	3L	347674	1	R,S	29,10	0.000129482	2.47255e-05	0.171066	0.620893
NM_001169840_at	FBgn0023000	3L	348578	1	R,S	29,9	3.02319e-05	2.01463e-06	0.185125	0.685825
NM_001169841_at	FBgn0023000	3L	348578	1	R,S	29,9	3.02319e-05	2.01463e-06	0.185125	0.685825
NM_079147_at	FBgn0023000	3L	348578	1	R,S	29,9	3.02319e-05	2.01463e-06	0.185125	0.685825
NM_167829_at	FBgn0023000	3L	348578	1	R,S	29,9	3.02319e-05	2.01463e-06	0.185125	0.685825
NM_001169840_at	FBgn0023000	3L	348606	1	R,S	29,10	0.000129482	2.47255e-05	0.171066	0.620893
NM_001169841_at	FBgn0023000	3L	348606	1	R,S	29,10	0.000129482	2.47255e-05	0.171066	0.620893
NM_079147_at	FBgn0023000	3L	348606	1	R,S	29,10	0.000129482	2.47255e-05	0.171066	0.620893
NM_167829_at	FBgn0023000	3L	348606	1	R,S	29,10	0.000129482	2.47255e-05	0.171066	0.620893
NM_001169840_at	FBgn0023000	3L	349944	1	R,S	32,7	0.000121735	2.24646e-05	0.188145	0.623353
NM_001169841_at	FBgn0023000	3L	349944	1	R,S	32,7	0.000121735	2.24646e-05	0.188145	0.623353
NM_079147_at	FBgn0023000	3L	349944	1	R,S	32,7	0.000121735	2.24646e-05	0.188145	0.623353
NM_167829_at	FBgn0023000	3L	349944	1	R,S	32,7	0.000121735	2.24646e-05	0.188145	0.623353
NM_001169840_at	FBgn0023000	3L	350346	1	R,S	31,8	0.000150002	3.10181e-05	0.174505	0.614992
NM_001169841_at	FBgn0023000	3L	350346	1	R,S	31,8	0.000150002	3.10181e-05	0.174505	0.614992
NM_079147_at	FBgn0023000	3L	350346	1	R,S	31,8	0.000150002	3.10181e-05	0.174505	0.614992
NM_167829_at	FBgn0023000	3L	350346	1	R,S	31,8	0.000150002	3.10181e-05	0.174505	0.614992
NM_001169840_at	FBgn0023000	3L	350349	4	R,D	31,8	0.000150002	3.10181e-05	0.174505	0.614992
NM_001169841_at	FBgn0023000	3L	350349	4	R,D	31,8	0.000150002	3.10181e-05	0.174505	0.614992
NM_079147_at	FBgn0023000	3L	350349	4	R,D	31,8	0.000150002	3.10181e-05	0.174505	0.614992
NM_167829_at	FBgn0023000	3L	350349	4	R,D	31,8	0.000150002	3.10181e-05	0.174505	0.614992
NM_079444_at	FBgn0023094	3L	19808394	1	R,S	30,9	5.49912e-05	6.24791e-06	0.178905	-0.654293
NM_079444_at	FBgn0023094	3L	19809062	1	R,S	30,9	5.49912e-05	6.24791e-06	0.178905	-0.654293
NM_079444_at	FBgn0023094	3L	19809109	1	R,S	30,9	5.49912e-05	6.24791e-06	0.178905	-0.654293
NM_079444_at	FBgn0023094	3L	19810678	1	R,S	31,8	0.000297849	8.63264e-05	0.164467	-0.586781
NM_079444_at	FBgn0023094	3L	19811036	1	R,S	30,9	5.49912e-05	6.24791e-06	0.178905	-0.654293
NM_140737_at	FBgn0023197	3L	17537351	1	D,R	28,10	0.000157419	3.14845e-05	0.888837	0.621274
NM_140737_at	FBgn0023197	3L	17538090	1	S,R	30,8	1.73368e-05	7.22104e-07	1.11066	0.706371
NM_140737_at	FBgn0023197	3L	17538100	1	S,R	30,9	6.79535e-06	1.33804e-07	0.994142	0.729996
NM_140737_at	FBgn0023197	3L	17538115	1	S,R	30,8	1.73368e-05	7.22104e-07	1.11066	0.706371
NM_079070_at	FBgn0023211	2R	15331434	1	S,R	25,14	0.000283039	8.01464e-05	0.0620876	0.58892
NM_166354_at	FBgn0023211	2R	15331434	1	S,R	25,14	0.000283039	8.01464e-05	0.0620876	0.58892
NM_079070_at	FBgn0023211	2R	15332972	1	R,S	29,10	4.41245e-05	4.31506e-06	0.0778487	-0.662634
NM_166354_at	FBgn0023211	2R	15332972	1	R,S	29,10	4.41245e-05	4.31506e-06	0.0778487	-0.662634
NM_079070_at	FBgn0023211	2R	15332974	1	R,S	29,10	4.41245e-05	4.31506e-06	0.0778487	-0.662634
NM_166354_at	FBgn0023211	2R	15332974	1	R,S	29,10	4.41245e-05	4.31506e-06	0.0778487	-0.662634
NM_079070_at	FBgn0023211	2R	15332999	1	R,S	29,10	4.41245e-05	4.31506e-06	0.0778487	-0.662634
NM_166354_at	FBgn0023211	2R	15332999	1	R,S	29,10	4.41245e-05	4.31506e-06	0.0778487	-0.662634
NM_079070_at	FBgn0023211	2R	15333019	1	R,S	26,13	2.04169e-05	1.11294e-06	0.0759854	-0.691109
NM_166354_at	FBgn0023211	2R	15333019	1	R,S	26,13	2.04169e-05	1.11294e-06	0.0759854	-0.691109
NM_079070_at	FBgn0023211	2R	15333053	2	R,S	26,12	2.57529e-05	1.50733e-06	0.0775947	-0.691807
NM_166354_at	FBgn0023211	2R	15333053	2	R,S	26,12	2.57529e-05	1.50733e-06	0.0775947	-0.691807
NM_079070_at	FBgn0023211	2R	15333099	1	R,S	28,11	2.51703e-05	1.62359e-06	0.078189	-0.683482
NM_166354_at	FBgn0023211	2R	15333099	1	R,S	28,11	2.51703e-05	1.62359e-06	0.078189	-0.683482
NM_079070_at	FBgn0023211	2R	15333112	14	R,S	26,12	1.1e-05	2.98367e-07	0.0793921	-0.722783
NM_166354_at	FBgn0023211	2R	15333112	14	R,S	26,12	1.1e-05	2.98367e-07	0.0793921	-0.722783
NM_079070_at	FBgn0023211	2R	15333134	1	R,S	25,14	9.83237e-06	2.79894e-07	0.0776833	-0.717153
NM_166354_at	FBgn0023211	2R	15333134	1	R,S	25,14	9.83237e-06	2.79894e-07	0.0776833	-0.717153
NM_079070_at	FBgn0023211	2R	15333209	1	R,S	20,19	1.0936e-07	1.93604e-12	0.0905566	-0.861467
NM_166354_at	FBgn0023211	2R	15333209	1	R,S	20,19	1.0936e-07	1.93604e-12	0.0905566	-0.861467
NM_079070_at	FBgn0023211	2R	15333250	0	R,I	20,19	1.0936e-07	1.93604e-12	0.0905566	-0.861467
NM_166354_at	FBgn0023211	2R	15333250	0	R,I	20,19	1.0936e-07	1.93604e-12	0.0905566	-0.861467
NM_079070_at	FBgn0023211	2R	15333266	1	R,S	22,17	0.000104404	1.76576e-05	0.0653177	-0.629439
NM_166354_at	FBgn0023211	2R	15333266	1	R,S	22,17	0.000104404	1.76576e-05	0.0653177	-0.629439
NM_079070_at	FBgn0023211	2R	15333287	1	R,S	19,20	1.71626e-05	8.08914e-07	0.0707317	-0.697378
NM_166354_at	FBgn0023211	2R	15333287	1	R,S	19,20	1.71626e-05	8.08914e-07	0.0707317	-0.697378
NM_001169557_at	FBgn0023388	2L	21131806	1	S,R	15,24	0.000275504	7.7049e-05	0.0789524	0.590049
NM_057974_at	FBgn0023388	2L	21131806	1	S,R	15,24	0.000275504	7.7049e-05	0.0789524	0.590049
NM_057975_at	FBgn0023388	2L	21131806	1	S,R	15,24	0.000275504	7.7049e-05	0.0789524	0.590049
NM_130626_at	FBgn0023507	X	2028483	1	R,S	27,12	9.82328e-05	1.60355e-05	0.114483	0.631839
NM_166929_at	FBgn0023507	X	2028483	1	R,S	27,12	9.82328e-05	1.60355e-05	0.114483	0.631839
NM_166930_at	FBgn0023507	X	2028483	1	R,S	27,12	9.82328e-05	1.60355e-05	0.114483	0.631839
NM_130626_at	FBgn0023507	X	2028497	1	R,S	26,13	2.04169e-05	1.11294e-06	0.12176	0.691109
NM_166929_at	FBgn0023507	X	2028497	1	R,S	26,13	2.04169e-05	1.11294e-06	0.12176	0.691109
NM_166930_at	FBgn0023507	X	2028497	1	R,S	26,13	2.04169e-05	1.11294e-06	0.12176	0.691109
NM_130626_at	FBgn0023507	X	2028872	2	R,D	26,12	4.45571e-05	3.99077e-06	0.120032	0.671156
NM_166929_at	FBgn0023507	X	2028872	2	R,D	26,12	4.45571e-05	3.99077e-06	0.120032	0.671156
NM_166930_at	FBgn0023507	X	2028872	2	R,D	26,12	4.45571e-05	3.99077e-06	0.120032	0.671156
NM_130626_at	FBgn0023507	X	2033519	1	R,S	26,13	2.04169e-05	1.11294e-06	0.12176	0.691109
NM_166929_at	FBgn0023507	X	2033519	1	R,S	26,13	2.04169e-05	1.11294e-06	0.12176	0.691109
NM_166930_at	FBgn0023507	X	2033519	1	R,S	26,13	2.04169e-05	1.11294e-06	0.12176	0.691109
NM_130626_at	FBgn0023507	X	2034134	1	R,D	26,13	2.04169e-05	1.11294e-06	0.12176	0.691109
NM_166929_at	FBgn0023507	X	2034134	1	R,D	26,13	2.04169e-05	1.11294e-06	0.12176	0.691109
NM_166930_at	FBgn0023507	X	2034134	1	R,D	26,13	2.04169e-05	1.11294e-06	0.12176	0.691109
NM_130626_at	FBgn0023507	X	2035377	1	R,S	24,15	0.000384202	0.000124553	0.100553	0.576
NM_166929_at	FBgn0023507	X	2035377	1	R,S	24,15	0.000384202	0.000124553	0.100553	0.576
NM_166930_at	FBgn0023507	X	2035377	1	R,S	24,15	0.000384202	0.000124553	0.100553	0.576
NM_130626_at	FBgn0023507	X	2035437	1	R,S	24,15	0.000384202	0.000124553	0.100553	0.576
NM_166929_at	FBgn0023507	X	2035437	1	R,S	24,15	0.000384202	0.000124553	0.100553	0.576
NM_166930_at	FBgn0023507	X	2035437	1	R,S	24,15	0.000384202	0.000124553	0.100553	0.576
NM_130626_at	FBgn0023507	X	2035716	1	R,S	24,15	0.000384202	0.000124553	0.100553	0.576
NM_166929_at	FBgn0023507	X	2035716	1	R,S	24,15	0.000384202	0.000124553	0.100553	0.576
NM_166930_at	FBgn0023507	X	2035716	1	R,S	24,15	0.000384202	0.000124553	0.100553	0.576
NM_130626_at	FBgn0023507	X	2035824	1	R,S	24,15	0.000384202	0.000124553	0.100553	0.576
NM_166929_at	FBgn0023507	X	2035824	1	R,S	24,15	0.000384202	0.000124553	0.100553	0.576
NM_166930_at	FBgn0023507	X	2035824	1	R,S	24,15	0.000384202	0.000124553	0.100553	0.576
NM_130626_at	FBgn0023507	X	2035836	1	R,S	26,13	2.04169e-05	1.11294e-06	0.12176	0.691109
NM_166929_at	FBgn0023507	X	2035836	1	R,S	26,13	2.04169e-05	1.11294e-06	0.12176	0.691109
NM_166930_at	FBgn0023507	X	2035836	1	R,S	26,13	2.04169e-05	1.11294e-06	0.12176	0.691109
NM_130626_at	FBgn0023507	X	2035850	2	R,C	25,14	0.000683453	0.00027857	0.100331	0.550925
NM_166929_at	FBgn0023507	X	2035850	2	R,C	25,14	0.000683453	0.00027857	0.100331	0.550925
NM_166930_at	FBgn0023507	X	2035850	2	R,C	25,14	0.000683453	0.00027857	0.100331	0.550925
NM_130626_at	FBgn0023507	X	2035919	1	R,S	24,15	0.000384202	0.000124553	0.100553	0.576
NM_166929_at	FBgn0023507	X	2035919	1	R,S	24,15	0.000384202	0.000124553	0.100553	0.576
NM_166930_at	FBgn0023507	X	2035919	1	R,S	24,15	0.000384202	0.000124553	0.100553	0.576
NM_130626_at	FBgn0023507	X	2036046	1	R,S	26,13	2.04169e-05	1.11294e-06	0.12176	0.691109
NM_166929_at	FBgn0023507	X	2036046	1	R,S	26,13	2.04169e-05	1.11294e-06	0.12176	0.691109
NM_166930_at	FBgn0023507	X	2036046	1	R,S	26,13	2.04169e-05	1.11294e-06	0.12176	0.691109
NM_130626_at	FBgn0023507	X	2036620	3	R,D	26,13	2.04169e-05	1.11294e-06	0.12176	0.691109
NM_166929_at	FBgn0023507	X	2036620	3	R,D	26,13	2.04169e-05	1.11294e-06	0.12176	0.691109
NM_166930_at	FBgn0023507	X	2036620	3	R,D	26,13	2.04169e-05	1.11294e-06	0.12176	0.691109
NM_130626_at	FBgn0023507	X	2036985	7	R,S	24,13	3.53642e-05	2.38179e-06	0.119654	0.689308
NM_166929_at	FBgn0023507	X	2036985	7	R,S	24,13	3.53642e-05	2.38179e-06	0.119654	0.689308
NM_166930_at	FBgn0023507	X	2036985	7	R,S	24,13	3.53642e-05	2.38179e-06	0.119654	0.689308
NM_130626_at	FBgn0023507	X	2037297	1	R,S	26,13	2.04169e-05	1.11294e-06	0.12176	0.691109
NM_166929_at	FBgn0023507	X	2037297	1	R,S	26,13	2.04169e-05	1.11294e-06	0.12176	0.691109
NM_166930_at	FBgn0023507	X	2037297	1	R,S	26,13	2.04169e-05	1.11294e-06	0.12176	0.691109
NM_130626_at	FBgn0023507	X	2038609	1	R,S	26,13	2.04169e-05	1.11294e-06	0.12176	0.691109
NM_166929_at	FBgn0023507	X	2038609	1	R,S	26,13	2.04169e-05	1.11294e-06	0.12176	0.691109
NM_166930_at	FBgn0023507	X	2038609	1	R,S	26,13	2.04169e-05	1.11294e-06	0.12176	0.691109
NM_130626_at	FBgn0023507	X	2041591	1	R,S	25,13	0.000299902	8.33261e-05	0.106174	0.594366
NM_166929_at	FBgn0023507	X	2041591	1	R,S	25,13	0.000299902	8.33261e-05	0.106174	0.594366
NM_166930_at	FBgn0023507	X	2041591	1	R,S	25,13	0.000299902	8.33261e-05	0.106174	0.594366
NM_130626_at	FBgn0023507	X	2042058	1	R,S	25,14	0.000141227	2.82749e-05	0.108658	0.617416
NM_166929_at	FBgn0023507	X	2042058	1	R,S	25,14	0.000141227	2.82749e-05	0.108658	0.617416
NM_166930_at	FBgn0023507	X	2042058	1	R,S	25,14	0.000141227	2.82749e-05	0.108658	0.617416
NM_130626_at	FBgn0023507	X	2042145	1	R,S	25,14	0.000141227	2.82749e-05	0.108658	0.617416
NM_166929_at	FBgn0023507	X	2042145	1	R,S	25,14	0.000141227	2.82749e-05	0.108658	0.617416
NM_166930_at	FBgn0023507	X	2042145	1	R,S	25,14	0.000141227	2.82749e-05	0.108658	0.617416
NM_130626_at	FBgn0023507	X	2042779	0	R,I	25,14	0.000141227	2.82749e-05	0.108658	0.617416
NM_166929_at	FBgn0023507	X	2042779	0	R,I	25,14	0.000141227	2.82749e-05	0.108658	0.617416
NM_166930_at	FBgn0023507	X	2042779	0	R,I	25,14	0.000141227	2.82749e-05	0.108658	0.617416
NM_130626_at	FBgn0023507	X	2043139	2	R,D	25,14	0.000141227	2.82749e-05	0.108658	0.617416
NM_166929_at	FBgn0023507	X	2043139	2	R,D	25,14	0.000141227	2.82749e-05	0.108658	0.617416
NM_166930_at	FBgn0023507	X	2043139	2	R,D	25,14	0.000141227	2.82749e-05	0.108658	0.617416
NM_130626_at	FBgn0023507	X	2044399	2	R,D	25,14	0.000141227	2.82749e-05	0.108658	0.617416
NM_166929_at	FBgn0023507	X	2044399	2	R,D	25,14	0.000141227	2.82749e-05	0.108658	0.617416
NM_166930_at	FBgn0023507	X	2044399	2	R,D	25,14	0.000141227	2.82749e-05	0.108658	0.617416
NM_130626_at	FBgn0023507	X	2045224	1	R,C	25,14	0.000141227	2.82749e-05	0.108658	0.617416
NM_166929_at	FBgn0023507	X	2045224	1	R,C	25,14	0.000141227	2.82749e-05	0.108658	0.617416
NM_166930_at	FBgn0023507	X	2045224	1	R,C	25,14	0.000141227	2.82749e-05	0.108658	0.617416
NM_130609_at	FBgn0023521	X	1834381	1	R,S	20,19	0.000674336	0.000273491	0.0671286	0.551521
NM_130612_at	FBgn0023545	X	1903147	1	R,S	34,5	0.000571717	0.000217829	0.0887961	0.558802
NM_130612_at	FBgn0023545	X	1903762	1	R,S	34,5	0.000571717	0.000217829	0.0887961	0.558802
NM_078848_at	FBgn0024183	2L	15064034	1	R,S	14,25	0.000252584	6.78318e-05	0.086808	0.59367
NM_165101_at	FBgn0024183	2L	15064034	1	R,S	14,25	0.000252584	6.78318e-05	0.086808	0.59367
NM_165100_at	FBgn0024183	2L	15064034	1	R,S	14,25	0.000252584	6.78318e-05	0.086808	0.59367
NM_165102_at	FBgn0024183	2L	15064034	1	R,S	14,25	0.000252584	6.78318e-05	0.086808	0.59367
NM_078848_at	FBgn0024183	2L	15064386	1	R,S	12,27	9.82328e-05	1.60355e-05	0.0963813	0.631839
NM_165101_at	FBgn0024183	2L	15064386	1	R,S	12,27	9.82328e-05	1.60355e-05	0.0963813	0.631839
NM_165100_at	FBgn0024183	2L	15064386	1	R,S	12,27	9.82328e-05	1.60355e-05	0.0963813	0.631839
NM_165102_at	FBgn0024183	2L	15064386	1	R,S	12,27	9.82328e-05	1.60355e-05	0.0963813	0.631839
NM_057999_at	FBgn0024285	2L	9912976	1	S,R	20,19	1.94746e-05	1.02091e-06	0.068576	-0.69282
NM_057999_at	FBgn0024285	2L	9913001	1	S,R	19,20	0.000132766	2.57035e-05	0.0624115	-0.619892
NM_057999_at	FBgn0024285	2L	9914472	1	S,R	20,19	9.40063e-05	1.49536e-05	0.0637908	-0.633566
NM_057999_at	FBgn0024285	2L	9914710	1	S,R	20,19	9.40063e-05	1.49536e-05	0.0637908	-0.633566
NM_057999_at	FBgn0024285	2L	9914712	1	D,R	20,19	9.40063e-05	1.49536e-05	0.0637908	-0.633566
NM_057999_at	FBgn0024285	2L	9914730	1	S,R	20,19	9.40063e-05	1.49536e-05	0.0637908	-0.633566
NM_130546_at	FBgn0024366	X	1231847	1	R,S	33,6	0.00239623	0.00144661	0.262514	0.492528
NM_001169287_at	FBgn0024753	X	14819111	1	R,S	26,13	0.000548473	0.00020563	0.0886889	-0.56062
NM_001169288_at	FBgn0024753	X	14819111	1	R,S	26,13	0.000548473	0.00020563	0.0886889	-0.56062
NM_001169287_at	FBgn0024753	X	14824970	1	S,R	17,22	0.000231532	5.96518e-05	0.0880985	-0.597278
NM_001169288_at	FBgn0024753	X	14824970	1	S,R	17,22	0.000231532	5.96518e-05	0.0880985	-0.597278
NM_078602_at	FBgn0024753	X	14824970	1	S,R	17,22	0.000231532	5.96518e-05	0.0880985	-0.597278
NM_167421_at	FBgn0024753	X	14824970	1	S,R	17,22	0.000231532	5.96518e-05	0.0880985	-0.597278
NM_167416_at	FBgn0024753	X	14824970	1	S,R	17,22	0.000231532	5.96518e-05	0.0880985	-0.597278
NM_167417_at	FBgn0024753	X	14824970	1	S,R	17,22	0.000231532	5.96518e-05	0.0880985	-0.597278
NM_167415_at	FBgn0024753	X	14824970	1	S,R	17,22	0.000231532	5.96518e-05	0.0880985	-0.597278
NM_001169287_at	FBgn0024753	X	14825988	1	S,R	14,25	9.83237e-06	2.79894e-07	0.11	-0.717153
NM_001169288_at	FBgn0024753	X	14825988	1	S,R	14,25	9.83237e-06	2.79894e-07	0.11	-0.717153
NM_078602_at	FBgn0024753	X	14825988	1	S,R	14,25	9.83237e-06	2.79894e-07	0.11	-0.717153
NM_167421_at	FBgn0024753	X	14825988	1	S,R	14,25	9.83237e-06	2.79894e-07	0.11	-0.717153
NM_167416_at	FBgn0024753	X	14825988	1	S,R	14,25	9.83237e-06	2.79894e-07	0.11	-0.717153
NM_167417_at	FBgn0024753	X	14825988	1	S,R	14,25	9.83237e-06	2.79894e-07	0.11	-0.717153
NM_167415_at	FBgn0024753	X	14825988	1	S,R	14,25	9.83237e-06	2.79894e-07	0.11	-0.717153
NM_001169287_at	FBgn0024753	X	14827048	2	C,R	14,25	0.000111288	1.95239e-05	0.094128	-0.626915
NM_001169288_at	FBgn0024753	X	14827048	2	C,R	14,25	0.000111288	1.95239e-05	0.094128	-0.626915
NM_078602_at	FBgn0024753	X	14827048	2	C,R	14,25	0.000111288	1.95239e-05	0.094128	-0.626915
NM_167421_at	FBgn0024753	X	14827048	2	C,R	14,25	0.000111288	1.95239e-05	0.094128	-0.626915
NM_167416_at	FBgn0024753	X	14827048	2	C,R	14,25	0.000111288	1.95239e-05	0.094128	-0.626915
NM_167417_at	FBgn0024753	X	14827048	2	C,R	14,25	0.000111288	1.95239e-05	0.094128	-0.626915
NM_167415_at	FBgn0024753	X	14827048	2	C,R	14,25	0.000111288	1.95239e-05	0.094128	-0.626915
NM_001169287_at	FBgn0024753	X	14827055	0	I,R	12,27	0.000522575	0.000192232	0.0917695	-0.562731
NM_001169288_at	FBgn0024753	X	14827055	0	I,R	12,27	0.000522575	0.000192232	0.0917695	-0.562731
NM_167421_at	FBgn0024753	X	14827055	0	I,R	12,27	0.000522575	0.000192232	0.0917695	-0.562731
NM_001169287_at	FBgn0024753	X	14827062	0	I,R	14,25	0.000111288	1.95239e-05	0.10218	-0.626915
NM_001169288_at	FBgn0024753	X	14827062	0	I,R	14,25	0.000111288	1.95239e-05	0.10218	-0.626915
NM_078602_at	FBgn0024753	X	14827062	0	I,R	14,25	0.000111288	1.95239e-05	0.10218	-0.626915
NM_167421_at	FBgn0024753	X	14827062	0	I,R	14,25	0.000111288	1.95239e-05	0.10218	-0.626915
NM_167416_at	FBgn0024753	X	14827062	0	I,R	14,25	0.000111288	1.95239e-05	0.10218	-0.626915
NM_167417_at	FBgn0024753	X	14827062	0	I,R	14,25	0.000111288	1.95239e-05	0.10218	-0.626915
NM_167415_at	FBgn0024753	X	14827062	0	I,R	14,25	0.000111288	1.95239e-05	0.10218	-0.626915
NM_001169287_at	FBgn0024753	X	14827065	0	I,R	13,26	0.000438964	0.000150492	0.0972865	-0.570286
NM_001169288_at	FBgn0024753	X	14827065	0	I,R	13,26	0.000438964	0.000150492	0.0972865	-0.570286
NM_167421_at	FBgn0024753	X	14827065	0	I,R	13,26	0.000438964	0.000150492	0.0972865	-0.570286
NM_001169287_at	FBgn0024753	X	14827628	1	S,R	16,23	4.28877e-06	5.11535e-08	0.111391	-0.745711
NM_001169288_at	FBgn0024753	X	14827628	1	S,R	16,23	4.28877e-06	5.11535e-08	0.111391	-0.745711
NM_078602_at	FBgn0024753	X	14827628	1	S,R	16,23	4.28877e-06	5.11535e-08	0.111391	-0.745711
NM_167421_at	FBgn0024753	X	14827628	1	S,R	16,23	4.28877e-06	5.11535e-08	0.111391	-0.745711
NM_167416_at	FBgn0024753	X	14827628	1	S,R	16,23	4.28877e-06	5.11535e-08	0.111391	-0.745711
NM_167417_at	FBgn0024753	X	14827628	1	S,R	16,23	4.28877e-06	5.11535e-08	0.111391	-0.745711
NM_167415_at	FBgn0024753	X	14827628	1	S,R	16,23	4.28877e-06	5.11535e-08	0.111391	-0.745711
NM_001169287_at	FBgn0024753	X	14827631	1	D,R	13,23	3.09659e-05	1.64471e-06	0.0940766	-0.704224
NM_001169288_at	FBgn0024753	X	14827631	1	D,R	13,23	3.09659e-05	1.64471e-06	0.0940766	-0.704224
NM_078602_at	FBgn0024753	X	14827631	1	D,R	13,23	3.09659e-05	1.64471e-06	0.0940766	-0.704224
NM_167421_at	FBgn0024753	X	14827631	1	D,R	13,23	3.09659e-05	1.64471e-06	0.0940766	-0.704224
NM_167416_at	FBgn0024753	X	14827631	1	D,R	13,23	3.09659e-05	1.64471e-06	0.0940766	-0.704224
NM_167417_at	FBgn0024753	X	14827631	1	D,R	13,23	3.09659e-05	1.64471e-06	0.0940766	-0.704224
NM_167415_at	FBgn0024753	X	14827631	1	D,R	13,23	3.09659e-05	1.64471e-06	0.0940766	-0.704224
NM_001169287_at	FBgn0024753	X	14827666	1	S,R	16,23	4.28877e-06	5.11535e-08	0.111391	-0.745711
NM_001169288_at	FBgn0024753	X	14827666	1	S,R	16,23	4.28877e-06	5.11535e-08	0.111391	-0.745711
NM_078602_at	FBgn0024753	X	14827666	1	S,R	16,23	4.28877e-06	5.11535e-08	0.111391	-0.745711
NM_167421_at	FBgn0024753	X	14827666	1	S,R	16,23	4.28877e-06	5.11535e-08	0.111391	-0.745711
NM_167416_at	FBgn0024753	X	14827666	1	S,R	16,23	4.28877e-06	5.11535e-08	0.111391	-0.745711
NM_167417_at	FBgn0024753	X	14827666	1	S,R	16,23	4.28877e-06	5.11535e-08	0.111391	-0.745711
NM_167415_at	FBgn0024753	X	14827666	1	S,R	16,23	4.28877e-06	5.11535e-08	0.111391	-0.745711
NM_001169287_at	FBgn0024753	X	14827910	1	S,R	16,23	4.28877e-06	5.11535e-08	0.111391	-0.745711
NM_001169288_at	FBgn0024753	X	14827910	1	S,R	16,23	4.28877e-06	5.11535e-08	0.111391	-0.745711
NM_078602_at	FBgn0024753	X	14827910	1	S,R	16,23	4.28877e-06	5.11535e-08	0.111391	-0.745711
NM_167421_at	FBgn0024753	X	14827910	1	S,R	16,23	4.28877e-06	5.11535e-08	0.111391	-0.745711
NM_167416_at	FBgn0024753	X	14827910	1	S,R	16,23	4.28877e-06	5.11535e-08	0.111391	-0.745711
NM_167417_at	FBgn0024753	X	14827910	1	S,R	16,23	4.28877e-06	5.11535e-08	0.111391	-0.745711
NM_167415_at	FBgn0024753	X	14827910	1	S,R	16,23	4.28877e-06	5.11535e-08	0.111391	-0.745711
NM_001169287_at	FBgn0024753	X	14827912	1	S,R	16,23	4.28877e-06	5.11535e-08	0.111391	-0.745711
NM_001169288_at	FBgn0024753	X	14827912	1	S,R	16,23	4.28877e-06	5.11535e-08	0.111391	-0.745711
NM_078602_at	FBgn0024753	X	14827912	1	S,R	16,23	4.28877e-06	5.11535e-08	0.111391	-0.745711
NM_167421_at	FBgn0024753	X	14827912	1	S,R	16,23	4.28877e-06	5.11535e-08	0.111391	-0.745711
NM_167416_at	FBgn0024753	X	14827912	1	S,R	16,23	4.28877e-06	5.11535e-08	0.111391	-0.745711
NM_167417_at	FBgn0024753	X	14827912	1	S,R	16,23	4.28877e-06	5.11535e-08	0.111391	-0.745711
NM_167415_at	FBgn0024753	X	14827912	1	S,R	16,23	4.28877e-06	5.11535e-08	0.111391	-0.745711
NM_001169287_at	FBgn0024753	X	14829020	1	R,S	26,13	3.03392e-05	2.26019e-06	0.107847	-0.67661
NM_001169288_at	FBgn0024753	X	14829020	1	R,S	26,13	3.03392e-05	2.26019e-06	0.107847	-0.67661
NM_078602_at	FBgn0024753	X	14829020	1	R,S	26,13	3.03392e-05	2.26019e-06	0.107847	-0.67661
NM_167421_at	FBgn0024753	X	14829020	1	R,S	26,13	3.03392e-05	2.26019e-06	0.107847	-0.67661
NM_167416_at	FBgn0024753	X	14829020	1	R,S	26,13	3.03392e-05	2.26019e-06	0.107847	-0.67661
NM_167417_at	FBgn0024753	X	14829020	1	R,S	26,13	3.03392e-05	2.26019e-06	0.107847	-0.67661
NM_167415_at	FBgn0024753	X	14829020	1	R,S	26,13	3.03392e-05	2.26019e-06	0.107847	-0.67661
NM_001169287_at	FBgn0024753	X	14829309	1	S,R	15,24	3.35706e-06	3.0038e-08	0.112596	-0.753952
NM_001169288_at	FBgn0024753	X	14829309	1	S,R	15,24	3.35706e-06	3.0038e-08	0.112596	-0.753952
NM_078602_at	FBgn0024753	X	14829309	1	S,R	15,24	3.35706e-06	3.0038e-08	0.112596	-0.753952
NM_167421_at	FBgn0024753	X	14829309	1	S,R	15,24	3.35706e-06	3.0038e-08	0.112596	-0.753952
NM_167416_at	FBgn0024753	X	14829309	1	S,R	15,24	3.35706e-06	3.0038e-08	0.112596	-0.753952
NM_167417_at	FBgn0024753	X	14829309	1	S,R	15,24	3.35706e-06	3.0038e-08	0.112596	-0.753952
NM_167415_at	FBgn0024753	X	14829309	1	S,R	15,24	3.35706e-06	3.0038e-08	0.112596	-0.753952
NM_001169287_at	FBgn0024753	X	14829323	1	S,R	11,28	5.6731e-05	6.58004e-06	0.106158	-0.653105
NM_001169288_at	FBgn0024753	X	14829323	1	S,R	11,28	5.6731e-05	6.58004e-06	0.106158	-0.653105
NM_078602_at	FBgn0024753	X	14829323	1	S,R	11,28	5.6731e-05	6.58004e-06	0.106158	-0.653105
NM_167421_at	FBgn0024753	X	14829323	1	S,R	11,28	5.6731e-05	6.58004e-06	0.106158	-0.653105
NM_167416_at	FBgn0024753	X	14829323	1	S,R	11,28	5.6731e-05	6.58004e-06	0.106158	-0.653105
NM_167417_at	FBgn0024753	X	14829323	1	S,R	11,28	5.6731e-05	6.58004e-06	0.106158	-0.653105
NM_167415_at	FBgn0024753	X	14829323	1	S,R	11,28	5.6731e-05	6.58004e-06	0.106158	-0.653105
NM_001169287_at	FBgn0024753	X	14829512	1	S,R	10,29	0.000455223	0.000158416	0.0990171	-0.568717
NM_001169288_at	FBgn0024753	X	14829512	1	S,R	10,29	0.000455223	0.000158416	0.0990171	-0.568717
NM_167421_at	FBgn0024753	X	14829512	1	S,R	10,29	0.000455223	0.000158416	0.0990171	-0.568717
NM_001169287_at	FBgn0024753	X	14829515	1	S,R	13,26	0.000490879	0.000176126	0.088515	-0.565453
NM_001169288_at	FBgn0024753	X	14829515	1	S,R	13,26	0.000490879	0.000176126	0.088515	-0.565453
NM_167421_at	FBgn0024753	X	14829515	1	S,R	13,26	0.000490879	0.000176126	0.088515	-0.565453
NM_001169287_at	FBgn0024753	X	14829517	2	C,R	10,27	0.000427456	0.00013367	0.100175	-0.587088
NM_001169288_at	FBgn0024753	X	14829517	2	C,R	10,27	0.000427456	0.00013367	0.100175	-0.587088
NM_167421_at	FBgn0024753	X	14829517	2	C,R	10,27	0.000427456	0.00013367	0.100175	-0.587088
NM_001169287_at	FBgn0024753	X	14829590	1	S,R,S	11,23,5	9.82499e-05	9.25011e-07	0.10396	-0.694762
NM_001169288_at	FBgn0024753	X	14829590	1	S,R,S	11,23,5	9.82499e-05	9.25011e-07	0.10396	-0.694762
NM_078602_at	FBgn0024753	X	14829590	1	S,R,S	11,23,5	9.82499e-05	9.25011e-07	0.10396	-0.694762
NM_167421_at	FBgn0024753	X	14829590	1	S,R,S	11,23,5	9.82499e-05	9.25011e-07	0.10396	-0.694762
NM_167416_at	FBgn0024753	X	14829590	1	S,R,S	11,23,5	9.82499e-05	9.25011e-07	0.10396	-0.694762
NM_167417_at	FBgn0024753	X	14829590	1	S,R,S	11,23,5	9.82499e-05	9.25011e-07	0.10396	-0.694762
NM_167415_at	FBgn0024753	X	14829590	1	S,R,S	11,23,5	9.82499e-05	9.25011e-07	0.10396	-0.694762
NM_001169287_at	FBgn0024753	X	14829593	1	S,R	16,23	1.84555e-05	9.25011e-07	0.102606	-0.694762
NM_001169288_at	FBgn0024753	X	14829593	1	S,R	16,23	1.84555e-05	9.25011e-07	0.102606	-0.694762
NM_078602_at	FBgn0024753	X	14829593	1	S,R	16,23	1.84555e-05	9.25011e-07	0.102606	-0.694762
NM_167421_at	FBgn0024753	X	14829593	1	S,R	16,23	1.84555e-05	9.25011e-07	0.102606	-0.694762
NM_167416_at	FBgn0024753	X	14829593	1	S,R	16,23	1.84555e-05	9.25011e-07	0.102606	-0.694762
NM_167417_at	FBgn0024753	X	14829593	1	S,R	16,23	1.84555e-05	9.25011e-07	0.102606	-0.694762
NM_167415_at	FBgn0024753	X	14829593	1	S,R	16,23	1.84555e-05	9.25011e-07	0.102606	-0.694762
NM_001169287_at	FBgn0024753	X	14829787	1	S,R	9,30	0.000361551	0.000114189	0.105124	-0.57859
NM_001169288_at	FBgn0024753	X	14829787	1	S,R	9,30	0.000361551	0.000114189	0.105124	-0.57859
NM_078602_at	FBgn0024753	X	14829787	1	S,R	9,30	0.000361551	0.000114189	0.105124	-0.57859
NM_167421_at	FBgn0024753	X	14829787	1	S,R	9,30	0.000361551	0.000114189	0.105124	-0.57859
NM_167416_at	FBgn0024753	X	14829787	1	S,R	9,30	0.000361551	0.000114189	0.105124	-0.57859
NM_167417_at	FBgn0024753	X	14829787	1	S,R	9,30	0.000361551	0.000114189	0.105124	-0.57859
NM_167415_at	FBgn0024753	X	14829787	1	S,R	9,30	0.000361551	0.000114189	0.105124	-0.57859
NM_130629_at	FBgn0024984	X	2078056	1	R,S	14,25	0.000316909	9.44518e-05	0.364302	0.584171
NM_130629_at	FBgn0024984	X	2082615	1	R,S	13,26	5.1593e-06	7.57024e-08	0.454925	0.739438
NM_130629_at	FBgn0024984	X	2082842	1	R,S	31,8	0.000227159	5.79894e-05	0.46549	0.598066
NM_130629_at	FBgn0024984	X	2084063	1	R,S	17,22	2.1539e-05	1.2266e-06	0.409777	0.689167
NM_130629_at	FBgn0024984	X	2084175	1	R,S	17,22	2.1539e-05	1.2266e-06	0.409777	0.689167
NM_130629_at	FBgn0024984	X	2086009	1	R,S	29,10	5.75937e-06	9.52386e-08	0.538195	0.73568
NM_130629_at	FBgn0024984	X	2086116	1	R,S	26,13	0.000196073	4.65575e-05	0.413051	0.604116
NM_130629_at	FBgn0024984	X	2086773	1	R,S	16,23	2.703e-05	1.84332e-06	0.405158	0.680867
NM_130629_at	FBgn0024984	X	2086791	1	R,S	16,23	2.703e-05	1.84332e-06	0.405158	0.680867
NM_130629_at	FBgn0024984	X	2086871	1	R,S	17,22	2.58306e-06	1.67046e-08	0.450895	0.762678
NM_130629_at	FBgn0024984	X	2086921	1	R,S	16,23	2.703e-05	1.84332e-06	0.405158	0.680867
NM_130629_at	FBgn0024984	X	2087158	15	R,S	17,21	3.2652e-05	2.3121e-06	0.392908	0.682936
NM_130629_at	FBgn0024984	X	2088443	1	R,S	14,25	0.000178637	4.04648e-05	0.371872	0.607918
NM_058032_at	FBgn0025373	2R	7194583	0	I,R	27,12	0.000111323	1.95336e-05	0.0667167	0.626903
NM_058032_at	FBgn0025373	2R	7194620	1	S,R	27,12	0.000111323	1.95336e-05	0.0667167	0.626903
NM_058032_at	FBgn0025373	2R	7195223	1	R,S	22,17	0.000147551	3.02441e-05	0.0632203	0.615656
NM_079661_at	FBgn0025456	3R	13219479	1	S,R	33,6	0.000342157	0.000105498	0.15512	-0.58093
NM_169756_at	FBgn0025456	3R	13219479	1	S,R	33,6	0.000342157	0.000105498	0.15512	-0.58093
NM_169757_at	FBgn0025456	3R	13219479	1	S,R	33,6	0.000342157	0.000105498	0.15512	-0.58093
NM_079661_at	FBgn0025456	3R	13219494	1	S,R	33,6	0.000342157	0.000105498	0.15512	-0.58093
NM_169756_at	FBgn0025456	3R	13219494	1	S,R	33,6	0.000342157	0.000105498	0.15512	-0.58093
NM_169757_at	FBgn0025456	3R	13219494	1	S,R	33,6	0.000342157	0.000105498	0.15512	-0.58093
NM_079661_at	FBgn0025456	3R	13225557	1	S,R	29,10	0.00016781	3.68076e-05	0.132497	-0.610458
NM_169756_at	FBgn0025456	3R	13225557	1	S,R	29,10	0.00016781	3.68076e-05	0.132497	-0.610458
NM_169757_at	FBgn0025456	3R	13225557	1	S,R	29,10	0.00016781	3.68076e-05	0.132497	-0.610458
NM_079661_at	FBgn0025456	3R	13227501	1	S,R	26,13	0.000350146	0.000109057	0.12243	-0.579952
NM_169756_at	FBgn0025456	3R	13227501	1	S,R	26,13	0.000350146	0.000109057	0.12243	-0.579952
NM_169757_at	FBgn0025456	3R	13227501	1	S,R	26,13	0.000350146	0.000109057	0.12243	-0.579952
NM_140651_at	FBgn0025558	3L	16603835	1	R,S	20,19	6.61135e-05	8.47008e-06	0.109225	0.64724
NM_140651_at	FBgn0025558	3L	16603840	32	R,D	20,19	6.61135e-05	8.47008e-06	0.109225	0.64724
NM_140651_at	FBgn0025558	3L	16606541	1	R,S	22,17	0.000750796	0.00031669	0.0991645	0.546739
NM_130504_at	FBgn0025621	X	677220	1	R,S	20,19	0.000166499	3.63717e-05	0.139043	-0.610776
NM_130504_at	FBgn0025621	X	677447	1	R,S	19,20	1.71626e-05	8.08914e-07	0.158471	-0.697378
NM_130504_at	FBgn0025621	X	677870	1	R,D	20,19	0.000166499	3.63717e-05	0.139043	-0.610776
NM_130504_at	FBgn0025621	X	677884	1	R,S	20,19	0.000166499	3.63717e-05	0.139043	-0.610776
NM_130504_at	FBgn0025621	X	678197	1	R,S	20,19	0.000166499	3.63717e-05	0.139043	-0.610776
NM_130504_at	FBgn0025621	X	678227	1	R,S	20,19	0.000166499	3.63717e-05	0.139043	-0.610776
NM_130504_at	FBgn0025621	X	678331	1	R,S	17,22	1.13393e-05	3.69358e-07	0.16055	-0.712139
NM_130504_at	FBgn0025621	X	678427	10	R,D	19,19	2.15846e-05	1.08934e-06	0.158395	-0.69834
NM_130504_at	FBgn0025621	X	678586	1	R,S	19,20	1.71626e-05	8.08914e-07	0.158471	-0.697378
NM_130504_at	FBgn0025621	X	678636	1	R,S	19,20	1.71626e-05	8.08914e-07	0.158471	-0.697378
NM_130504_at	FBgn0025621	X	678645	1	R,S	20,19	7.43999e-05	1.02687e-05	0.148401	-0.642682
NM_130504_at	FBgn0025621	X	678987	1	R,S	21,18	0.000159993	3.42307e-05	0.137349	-0.612389
NM_130504_at	FBgn0025621	X	679076	1	R,S	20,18	7.92155e-05	1.05273e-05	0.144011	-0.648844
NM_130504_at	FBgn0025621	X	680276	1	R,S	21,18	0.000346472	0.000107417	0.137255	-0.580399
NM_130504_at	FBgn0025621	X	681479	1	R,S	18,21	0.000159993	3.42307e-05	0.140582	-0.612389
NM_130504_at	FBgn0025621	X	681877	1	R,S	19,20	1.71626e-05	8.08914e-07	0.158471	-0.697378
NM_130504_at	FBgn0025621	X	682354	1	R,S	19,20	1.54995e-06	5.03771e-09	0.171882	-0.779423
NM_130504_at	FBgn0025621	X	682776	1	R,S	24,15	1.93387e-05	1.00791e-06	0.149958	-0.693074
NM_130504_at	FBgn0025621	X	683402	1	R,S	25,14	0.000158899	3.38742e-05	0.133148	-0.612667
NM_130504_at	FBgn0025621	X	683425	1	R,S	19,20	1.54995e-06	5.03771e-09	0.171882	-0.779423
NM_130504_at	FBgn0025621	X	683469	1	R,S	18,21	1.45456e-06	4.31628e-09	0.175221	-0.781482
NM_130504_at	FBgn0025621	X	683580	1	R,S	25,14	2.18432e-05	1.25817e-06	0.148242	-0.688657
NM_130504_at	FBgn0025621	X	683619	1	R,S	26,13	0.000154572	3.24759e-05	0.132565	-0.613782
NM_130504_at	FBgn0025621	X	683856	1	R,S	19,19	2.41768e-06	1.10893e-08	0.167917	-0.775133
NM_130504_at	FBgn0025621	X	683967	1	R,S	19,20	2.04941e-06	9.79585e-09	0.169576	-0.770307
NM_130504_at	FBgn0025621	X	684293	1	R,S	23,16	0.000399446	0.000131652	0.132906	-0.574337
NM_130504_at	FBgn0025621	X	684518	1	R,S	18,21	1.45456e-06	4.31628e-09	0.175221	-0.781482
NM_130504_at	FBgn0025621	X	684614	1	R,S	19,20	7.91337e-06	1.82025e-07	0.164228	-0.724727
NM_130504_at	FBgn0025621	X	684747	1	R,S	18,21	1.45456e-06	4.31628e-09	0.175221	-0.781482
NM_130504_at	FBgn0025621	X	684796	1	R,S	18,21	1.45456e-06	4.31628e-09	0.175221	-0.781482
NM_130504_at	FBgn0025621	X	684804	2	R,S,C	18,11,10	8.75694e-06	5.71783e-08	0.17805	-0.743948
NM_130504_at	FBgn0025621	X	684844	1	R,D	18,21	1.45456e-06	4.31628e-09	0.175221	-0.781482
NM_130504_at	FBgn0025621	X	684851	0	R,I	18,21	1.45456e-06	4.31628e-09	0.175221	-0.781482
NM_130504_at	FBgn0025621	X	685293	0	R,I	18,21	1.45456e-06	4.31628e-09	0.175221	-0.781482
NM_130504_at	FBgn0025621	X	685383	1	R,S	18,21	1.45456e-06	4.31628e-09	0.175221	-0.781482
NM_130504_at	FBgn0025621	X	685960	1	R,S	19,20	1.94746e-05	1.02091e-06	0.15487	-0.69282
NM_130504_at	FBgn0025621	X	686314	1	R,S	26,13	0.000154572	3.24759e-05	0.132565	-0.613782
NM_130504_at	FBgn0025621	X	686477	1	R,S	18,21	1.45456e-06	4.31628e-09	0.175221	-0.781482
NM_130504_at	FBgn0025621	X	686482	1	R,S	18,21	1.45456e-06	4.31628e-09	0.175221	-0.781482
NM_130504_at	FBgn0025621	X	686496	0	R,I	18,21	1.45456e-06	4.31628e-09	0.175221	-0.781482
NM_130504_at	FBgn0025621	X	686528	1	R,S	18,21	1.45456e-06	4.31628e-09	0.175221	-0.781482
NM_130504_at	FBgn0025621	X	686916	1	R,S	21,18	0.000385747	0.000125268	0.133635	-0.575829
NM_130504_at	FBgn0025621	X	686930	1	R,S	18,21	1.45456e-06	4.31628e-09	0.175221	-0.781482
NM_130504_at	FBgn0025621	X	687209	1	R,S	18,21	1.45456e-06	4.31628e-09	0.175221	-0.781482
NM_130504_at	FBgn0025621	X	687247	1	R,S	18,21	1.45456e-06	4.31628e-09	0.175221	-0.781482
NM_130504_at	FBgn0025621	X	687375	1	R,S	19,20	1.54995e-06	5.03771e-09	0.171882	-0.779423
NM_130504_at	FBgn0025621	X	687533	1	R,S	18,21	1.45456e-06	4.31628e-09	0.175221	-0.781482
NM_130504_at	FBgn0025621	X	688019	1	R,S	18,21	1.45456e-06	4.31628e-09	0.175221	-0.781482
NM_130504_at	FBgn0025621	X	688265	1	R,S	19,20	1.54995e-06	5.03771e-09	0.171882	-0.779423
NM_130504_at	FBgn0025621	X	688289	1	R,S	18,21	1.45456e-06	4.31628e-09	0.175221	-0.781482
NM_130504_at	FBgn0025621	X	689156	1	R,S	18,21	1.43486e-05	5.78782e-07	0.155413	-0.703791
NM_130504_at	FBgn0025621	X	689273	1	R,S	20,19	6.93702e-06	1.39541e-07	0.162851	-0.729285
NM_130504_at	FBgn0025621	X	689780	1	R,S	27,12	0.00026073	7.10715e-05	0.135349	-0.592349
NM_130504_at	FBgn0025621	X	689949	1	R,S	18,21	1.45456e-06	4.31628e-09	0.175221	-0.781482
NM_130504_at	FBgn0025621	X	689971	1	R,S	19,20	1.54995e-06	5.03771e-09	0.171882	-0.779423
NM_130504_at	FBgn0025621	X	690308	1	R,S	18,21	1.45456e-06	4.31628e-09	0.175221	-0.781482
NM_130504_at	FBgn0025621	X	690904	2	R,C	23,15	0.000562045	0.000205503	0.13242	-0.567061
NM_130504_at	FBgn0025621	X	691067	1	R,D	20,19	1.16937e-05	3.91939e-07	0.157716	-0.711052
NM_130504_at	FBgn0025621	X	691101	1	R,S	21,18	1.10874e-05	3.5366e-07	0.156121	-0.712931
NM_130504_at	FBgn0025621	X	691211	1	R,S	27,12	0.00026073	7.10715e-05	0.135349	-0.592349
NM_130504_at	FBgn0025621	X	691945	1	R,S	20,19	1.16937e-05	3.91939e-07	0.157716	-0.711052
NM_130504_at	FBgn0025621	X	692234	1	R,S	17,22	8.7255e-06	2.21174e-07	0.162841	-0.721328
NM_130504_at	FBgn0025621	X	692298	1	R,S	17,22	8.7255e-06	2.21174e-07	0.162841	-0.721328
NM_130504_at	FBgn0025621	X	692674	1	R,S	17,22	9.28924e-05	1.46725e-05	0.146425	-0.634033
NM_130504_at	FBgn0025621	X	693615	1	R,S	19,20	1.51136e-05	6.3819e-07	0.161273	-0.701936
NM_130504_at	FBgn0025621	X	695073	1	R,S	19,20	0.00023252	6.00292e-05	0.135287	-0.597102
NM_130504_at	FBgn0025621	X	695984	1	R,S	20,19	2.83241e-05	2.00248e-06	0.153614	-0.679146
NM_130504_at	FBgn0025621	X	696041	1	R,S	22,17	0.000494694	0.000178047	0.133787	-0.565117
NM_130504_at	FBgn0025621	X	696143	1	R,S	20,19	2.83241e-05	2.00248e-06	0.153614	-0.679146
NM_130504_at	FBgn0025621	X	696375	24	D,R	22,17	0.000494694	0.000178047	0.133787	0.565117
NM_130504_at	FBgn0025621	X	696759	1	R,S	23,16	0.00044492	0.000153383	0.133473	-0.569705
NM_130504_at	FBgn0025621	X	697045	1	R,S	21,18	0.000249927	6.67836e-05	0.134895	-0.594109
NM_130504_at	FBgn0025621	X	697064	1	R,S	22,17	0.000231532	5.96518e-05	0.133882	-0.597278
NM_130504_at	FBgn0025621	X	697177	1	R,S	21,18	0.000249927	6.67836e-05	0.134895	-0.594109
NM_130504_at	FBgn0025621	X	697265	1	R,S	21,18	0.000249927	6.67836e-05	0.134895	-0.594109
NM_130504_at	FBgn0025621	X	697892	1	R,S	18,21	0.000223808	5.67238e-05	0.135488	-0.598679
NM_130504_at	FBgn0025621	X	698266	1	R,S	22,17	0.000258644	7.0238e-05	0.132394	-0.592683
NM_130504_at	FBgn0025621	X	698316	1	R,S	22,17	0.000258644	7.0238e-05	0.132394	-0.592683
NM_130504_at	FBgn0025621	X	698658	1	R,S	21,18	3.05366e-05	2.28606e-06	0.150525	-0.67637
NM_130504_at	FBgn0025621	X	698741	1	R,S	21,18	0.000249927	6.67836e-05	0.134895	-0.594109
NM_130504_at	FBgn0025621	X	698775	1	R,S	20,19	2.83241e-05	2.00248e-06	0.153614	-0.679146
NM_130504_at	FBgn0025621	X	699301	1	R,S	20,19	2.83241e-05	2.00248e-06	0.153614	-0.679146
NM_130504_at	FBgn0025621	X	699778	1	R,S	21,18	0.000249927	6.67836e-05	0.134895	-0.594109
NM_130504_at	FBgn0025621	X	700022	1	R,S	21,18	0.000249927	6.67836e-05	0.134895	-0.594109
NM_130504_at	FBgn0025621	X	700352	1	R,S	20,19	2.83241e-05	2.00248e-06	0.153614	-0.679146
NM_130621_at	FBgn0025630	X	1970015	0	I,R	8,31	0.000150002	3.10181e-05	0.169099	0.614992
NM_130621_at	FBgn0025630	X	1970554	1	S,R	8,30	0.000170183	3.55138e-05	0.16822	0.618075
NM_130621_at	FBgn0025630	X	1978074	1	S,R	10,29	0.000455223	0.000158416	0.143486	0.568717
NM_130621_at	FBgn0025630	X	1978160	1	S,R	10,29	0.000455223	0.000158416	0.143486	0.568717
NM_130621_at	FBgn0025630	X	1978207	1	S,R	10,29	0.000455223	0.000158416	0.143486	0.568717
NM_130621_at	FBgn0025630	X	1978908	1	S,R	10,29	0.000455223	0.000158416	0.143486	0.568717
NM_130495_at	FBgn0025634	X	529528	1	R,S	26,13	0.000943238	0.00043092	0.0548161	0.536455
NM_130494_at	FBgn0025640	X	515344	1	S,R	28,11	0.000204075	4.94329e-05	0.0852817	0.602477
NM_130494_at	FBgn0025640	X	517109	1	S,R	23,16	0.000183791	4.22403e-05	0.0777162	0.606759
NM_130494_at	FBgn0025640	X	517668	1	S,R	26,13	0.000174164	3.89417e-05	0.0813443	0.608949
NM_130494_at	FBgn0025640	X	518884	1	R,S	31,8	0.000574744	0.000219429	0.0903539	-0.558571
NM_130494_at	FBgn0025640	X	521738	1	R,S	30,9	0.000596209	0.000230853	0.0857303	-0.55696
NM_130494_at	FBgn0025640	X	523562	1	R,S	29,10	0.000822852	0.000358597	0.0799478	-0.542629
NM_136341_at	FBgn0025693	2R	1652532	1	R,S	18,21	0.000278884	7.84346e-05	0.12068	0.589539
NM_165446_at	FBgn0025693	2R	1652532	1	R,S	18,21	0.000278884	7.84346e-05	0.12068	0.589539
NM_165447_at	FBgn0025693	2R	1652532	1	R,S	18,21	0.000278884	7.84346e-05	0.12068	0.589539
NM_165448_at	FBgn0025693	2R	1652532	1	R,S	18,21	0.000278884	7.84346e-05	0.12068	0.589539
NM_136341_at	FBgn0025693	2R	1659859	1	R,S	21,18	7.12044e-05	9.56142e-06	0.126402	0.64438
NM_165446_at	FBgn0025693	2R	1659859	1	R,S	21,18	7.12044e-05	9.56142e-06	0.126402	0.64438
NM_165447_at	FBgn0025693	2R	1659859	1	R,S	21,18	7.12044e-05	9.56142e-06	0.126402	0.64438
NM_165448_at	FBgn0025693	2R	1659859	1	R,S	21,18	7.12044e-05	9.56142e-06	0.126402	0.64438
NM_136341_at	FBgn0025693	2R	1660384	9	R,C	19,19	0.000123481	2.15289e-05	0.126094	0.631146
NM_165446_at	FBgn0025693	2R	1660384	9	R,C	19,19	0.000123481	2.15289e-05	0.126094	0.631146
NM_165447_at	FBgn0025693	2R	1660384	9	R,C	19,19	0.000123481	2.15289e-05	0.126094	0.631146
NM_165448_at	FBgn0025693	2R	1660384	9	R,C	19,19	0.000123481	2.15289e-05	0.126094	0.631146
NM_136341_at	FBgn0025693	2R	1660394	1	R,S	19,19	0.000123481	2.15289e-05	0.126094	0.631146
NM_165446_at	FBgn0025693	2R	1660394	1	R,S	19,19	0.000123481	2.15289e-05	0.126094	0.631146
NM_165447_at	FBgn0025693	2R	1660394	1	R,S	19,19	0.000123481	2.15289e-05	0.126094	0.631146
NM_165448_at	FBgn0025693	2R	1660394	1	R,S	19,19	0.000123481	2.15289e-05	0.126094	0.631146
NM_136341_at	FBgn0025693	2R	1660398	1	R,S	19,19	0.000123481	2.15289e-05	0.126094	0.631146
NM_165446_at	FBgn0025693	2R	1660398	1	R,S	19,19	0.000123481	2.15289e-05	0.126094	0.631146
NM_165447_at	FBgn0025693	2R	1660398	1	R,S	19,19	0.000123481	2.15289e-05	0.126094	0.631146
NM_165448_at	FBgn0025693	2R	1660398	1	R,S	19,19	0.000123481	2.15289e-05	0.126094	0.631146
NM_136341_at	FBgn0025693	2R	1660402	22	R,C	19,19	0.000123481	2.15289e-05	0.126094	0.631146
NM_165446_at	FBgn0025693	2R	1660402	22	R,C	19,19	0.000123481	2.15289e-05	0.126094	0.631146
NM_165447_at	FBgn0025693	2R	1660402	22	R,C	19,19	0.000123481	2.15289e-05	0.126094	0.631146
NM_165448_at	FBgn0025693	2R	1660402	22	R,C	19,19	0.000123481	2.15289e-05	0.126094	0.631146
NM_136341_at	FBgn0025693	2R	1664515	1	S,R	11,28	0.000180303	4.10363e-05	0.145817	-0.60754
NM_165446_at	FBgn0025693	2R	1664515	1	S,R	11,28	0.000180303	4.10363e-05	0.145817	-0.60754
NM_165447_at	FBgn0025693	2R	1664515	1	S,R	11,28	0.000180303	4.10363e-05	0.145817	-0.60754
NM_165448_at	FBgn0025693	2R	1664515	1	S,R	11,28	0.000180303	4.10363e-05	0.145817	-0.60754
NM_136341_at	FBgn0025693	2R	1664570	1	S,R	11,28	0.000180303	4.10363e-05	0.145817	-0.60754
NM_165446_at	FBgn0025693	2R	1664570	1	S,R	11,28	0.000180303	4.10363e-05	0.145817	-0.60754
NM_165447_at	FBgn0025693	2R	1664570	1	S,R	11,28	0.000180303	4.10363e-05	0.145817	-0.60754
NM_165448_at	FBgn0025693	2R	1664570	1	S,R	11,28	0.000180303	4.10363e-05	0.145817	-0.60754
NM_136341_at	FBgn0025693	2R	1664590	1	S,R	11,28	0.000180303	4.10363e-05	0.145817	-0.60754
NM_165446_at	FBgn0025693	2R	1664590	1	S,R	11,28	0.000180303	4.10363e-05	0.145817	-0.60754
NM_165447_at	FBgn0025693	2R	1664590	1	S,R	11,28	0.000180303	4.10363e-05	0.145817	-0.60754
NM_165448_at	FBgn0025693	2R	1664590	1	S,R	11,28	0.000180303	4.10363e-05	0.145817	-0.60754
NM_136341_at	FBgn0025693	2R	1665839	1	R,S	20,18	4.25943e-05	3.69088e-06	0.13253	0.672875
NM_165446_at	FBgn0025693	2R	1665839	1	R,S	20,18	4.25943e-05	3.69088e-06	0.13253	0.672875
NM_165447_at	FBgn0025693	2R	1665839	1	R,S	20,18	4.25943e-05	3.69088e-06	0.13253	0.672875
NM_165448_at	FBgn0025693	2R	1665839	1	R,S	20,18	4.25943e-05	3.69088e-06	0.13253	0.672875
NM_136341_at	FBgn0025693	2R	1666510	1	R,S	18,21	0.000223808	5.67238e-05	0.118893	0.598679
NM_165446_at	FBgn0025693	2R	1666510	1	R,S	18,21	0.000223808	5.67238e-05	0.118893	0.598679
NM_165447_at	FBgn0025693	2R	1666510	1	R,S	18,21	0.000223808	5.67238e-05	0.118893	0.598679
NM_165448_at	FBgn0025693	2R	1666510	1	R,S	18,21	0.000223808	5.67238e-05	0.118893	0.598679
NM_136341_at	FBgn0025693	2R	1666646	0	R,I	15,23	0.000158218	3.17323e-05	0.128461	0.621067
NM_165446_at	FBgn0025693	2R	1666646	0	R,I	15,23	0.000158218	3.17323e-05	0.128461	0.621067
NM_165447_at	FBgn0025693	2R	1666646	0	R,I	15,23	0.000158218	3.17323e-05	0.128461	0.621067
NM_165448_at	FBgn0025693	2R	1666646	0	R,I	15,23	0.000158218	3.17323e-05	0.128461	0.621067
NM_136341_at	FBgn0025693	2R	1667301	1	R,S	15,24	0.000138679	2.7493e-05	0.126765	0.618147
NM_165446_at	FBgn0025693	2R	1667301	1	R,S	15,24	0.000138679	2.7493e-05	0.126765	0.618147
NM_165447_at	FBgn0025693	2R	1667301	1	R,S	15,24	0.000138679	2.7493e-05	0.126765	0.618147
NM_165448_at	FBgn0025693	2R	1667301	1	R,S	15,24	0.000138679	2.7493e-05	0.126765	0.618147
NM_136341_at	FBgn0025693	2R	1667352	1	R,S	15,23	0.000158218	3.17323e-05	0.128461	0.621067
NM_165446_at	FBgn0025693	2R	1667352	1	R,S	15,23	0.000158218	3.17323e-05	0.128461	0.621067
NM_165447_at	FBgn0025693	2R	1667352	1	R,S	15,23	0.000158218	3.17323e-05	0.128461	0.621067
NM_165448_at	FBgn0025693	2R	1667352	1	R,S	15,23	0.000158218	3.17323e-05	0.128461	0.621067
NM_136341_at	FBgn0025693	2R	1667678	1	R,S	15,24	0.000138679	2.7493e-05	0.126765	0.618147
NM_165446_at	FBgn0025693	2R	1667678	1	R,S	15,24	0.000138679	2.7493e-05	0.126765	0.618147
NM_165447_at	FBgn0025693	2R	1667678	1	R,S	15,24	0.000138679	2.7493e-05	0.126765	0.618147
NM_165448_at	FBgn0025693	2R	1667678	1	R,S	15,24	0.000138679	2.7493e-05	0.126765	0.618147
NM_136341_at	FBgn0025693	2R	1667708	14	R,D	14,24	0.000281926	7.60634e-05	0.0948321	0.596993
NM_165446_at	FBgn0025693	2R	1667708	14	R,D	14,24	0.000281926	7.60634e-05	0.0948321	0.596993
NM_165447_at	FBgn0025693	2R	1667708	14	R,D	14,24	0.000281926	7.60634e-05	0.0948321	0.596993
NM_165448_at	FBgn0025693	2R	1667708	14	R,D	14,24	0.000281926	7.60634e-05	0.0948321	0.596993
NM_136341_at	FBgn0025693	2R	1667728	12	R,C	15,24	0.000138679	2.7493e-05	0.126765	0.618147
NM_165446_at	FBgn0025693	2R	1667728	12	R,C	15,24	0.000138679	2.7493e-05	0.126765	0.618147
NM_165447_at	FBgn0025693	2R	1667728	12	R,C	15,24	0.000138679	2.7493e-05	0.126765	0.618147
NM_165448_at	FBgn0025693	2R	1667728	12	R,C	15,24	0.000138679	2.7493e-05	0.126765	0.618147
NM_136341_at	FBgn0025693	2R	1667747	1	R,S	15,24	0.000138679	2.7493e-05	0.126765	0.618147
NM_165446_at	FBgn0025693	2R	1667747	1	R,S	15,24	0.000138679	2.7493e-05	0.126765	0.618147
NM_165447_at	FBgn0025693	2R	1667747	1	R,S	15,24	0.000138679	2.7493e-05	0.126765	0.618147
NM_165448_at	FBgn0025693	2R	1667747	1	R,S	15,24	0.000138679	2.7493e-05	0.126765	0.618147
NM_136341_at	FBgn0025693	2R	1667917	1	R,S	15,24	0.000138679	2.7493e-05	0.126765	0.618147
NM_165446_at	FBgn0025693	2R	1667917	1	R,S	15,24	0.000138679	2.7493e-05	0.126765	0.618147
NM_165447_at	FBgn0025693	2R	1667917	1	R,S	15,24	0.000138679	2.7493e-05	0.126765	0.618147
NM_165448_at	FBgn0025693	2R	1667917	1	R,S	15,24	0.000138679	2.7493e-05	0.126765	0.618147
NM_136341_at	FBgn0025693	2R	1670210	1	R,S	19,20	6.61135e-05	8.47008e-06	0.126615	0.64724
NM_165446_at	FBgn0025693	2R	1670210	1	R,S	19,20	6.61135e-05	8.47008e-06	0.126615	0.64724
NM_165447_at	FBgn0025693	2R	1670210	1	R,S	19,20	6.61135e-05	8.47008e-06	0.126615	0.64724
NM_165448_at	FBgn0025693	2R	1670210	1	R,S	19,20	6.61135e-05	8.47008e-06	0.126615	0.64724
NM_136341_at	FBgn0025693	2R	1670338	1	R,S	15,24	0.000138679	2.7493e-05	0.126765	0.618147
NM_165446_at	FBgn0025693	2R	1670338	1	R,S	15,24	0.000138679	2.7493e-05	0.126765	0.618147
NM_165447_at	FBgn0025693	2R	1670338	1	R,S	15,24	0.000138679	2.7493e-05	0.126765	0.618147
NM_165448_at	FBgn0025693	2R	1670338	1	R,S	15,24	0.000138679	2.7493e-05	0.126765	0.618147
NM_136341_at	FBgn0025693	2R	1671568	1	S,R	13,26	0.000312329	9.24821e-05	0.12926	-0.584784
NM_165446_at	FBgn0025693	2R	1671568	1	S,R	13,26	0.000312329	9.24821e-05	0.12926	-0.584784
NM_165447_at	FBgn0025693	2R	1671568	1	S,R	13,26	0.000312329	9.24821e-05	0.12926	-0.584784
NM_165448_at	FBgn0025693	2R	1671568	1	S,R	13,26	0.000312329	9.24821e-05	0.12926	-0.584784
NM_136341_at	FBgn0025693	2R	1671588	13	C,R	12,26	0.000304517	8.52188e-05	0.136486	-0.593715
NM_165446_at	FBgn0025693	2R	1671588	13	C,R	12,26	0.000304517	8.52188e-05	0.136486	-0.593715
NM_165447_at	FBgn0025693	2R	1671588	13	C,R	12,26	0.000304517	8.52188e-05	0.136486	-0.593715
NM_165448_at	FBgn0025693	2R	1671588	13	C,R	12,26	0.000304517	8.52188e-05	0.136486	-0.593715
NM_136341_at	FBgn0025693	2R	1673707	0	R,I	15,24	0.000138679	2.7493e-05	0.126765	0.618147
NM_165446_at	FBgn0025693	2R	1673707	0	R,I	15,24	0.000138679	2.7493e-05	0.126765	0.618147
NM_165447_at	FBgn0025693	2R	1673707	0	R,I	15,24	0.000138679	2.7493e-05	0.126765	0.618147
NM_165448_at	FBgn0025693	2R	1673707	0	R,I	15,24	0.000138679	2.7493e-05	0.126765	0.618147
NM_058056_at	FBgn0025878	2R	18267558	1	D,R	14,25	8.74102e-05	1.33143e-05	0.169062	0.636414
NM_058056_at	FBgn0025878	2R	18267816	1	S,R	13,26	0.000107511	1.84928e-05	0.172731	0.628281
NM_058056_at	FBgn0025878	2R	18267912	1	S,R	15,24	8.63767e-05	1.30631e-05	0.165781	0.636878
NM_058056_at	FBgn0025878	2R	18267921	38	D,R	16,23	0.000146211	2.98238e-05	0.1605	0.616022
NM_058056_at	FBgn0025878	2R	18267977	1	S,R	16,23	0.000146211	2.98238e-05	0.1605	0.616022
NM_058056_at	FBgn0025878	2R	18268010	1	S,R	15,24	0.000123346	2.29293e-05	0.164896	0.62283
NM_058056_at	FBgn0025878	2R	18268024	1	S,R	16,23	0.000146211	2.98238e-05	0.1605	0.616022
NM_058056_at	FBgn0025878	2R	18268054	1	S,R	15,24	0.000109621	1.90666e-05	0.165175	0.627512
NM_058056_at	FBgn0025878	2R	18268066	3	C,R	14,25	8.74102e-05	1.33143e-05	0.170748	0.636414
NM_058056_at	FBgn0025878	2R	18268109	1	S,R	15,24	0.000109621	1.90666e-05	0.165175	0.627512
NM_058056_at	FBgn0025878	2R	18268113	2	C,R	15,24	0.000109621	1.90666e-05	0.165175	0.627512
NM_058056_at	FBgn0025878	2R	18268117	2	C,R	16,23	0.000146211	2.98238e-05	0.1605	0.616022
NM_058056_at	FBgn0025878	2R	18268125	1	S,R	16,23	0.000146211	2.98238e-05	0.1605	0.616022
NM_058056_at	FBgn0025878	2R	18268127	1	S,R	16,23	0.000146211	2.98238e-05	0.1605	0.616022
NM_058056_at	FBgn0025878	2R	18276617	2	C,R	13,26	0.000174164	3.89417e-05	0.166795	0.608949
NM_001169904_at	FBgn0026263	3L	8048568	1	R,S	26,13	0.000196073	4.65575e-05	0.145347	0.604116
NM_001169904_at	FBgn0026263	3L	8048582	1	R,S	26,13	0.000196073	4.65575e-05	0.145347	0.604116
NM_001169904_at	FBgn0026263	3L	8048585	3	R,C	26,13	0.000196073	4.65575e-05	0.145347	0.604116
NM_001169904_at	FBgn0026263	3L	8048656	1	R,S	26,13	0.000196073	4.65575e-05	0.145347	0.604116
NM_001169904_at	FBgn0026263	3L	8048660	1	R,S	26,13	0.000196073	4.65575e-05	0.145347	0.604116
NM_132467_at	FBgn0026268	X	11060152	1	R,S	17,22	3.40377e-06	3.09663e-08	0.30291	-0.753489
NM_132467_at	FBgn0026268	X	11060157	84	R,D	16,22	5.28598e-06	6.53089e-08	0.30978	-0.748526
NM_132467_at	FBgn0026268	X	11060557	1	R,S	11,27	9.20226e-05	1.34443e-05	0.29387	-0.642918
NM_132467_at	FBgn0026268	X	11060607	1	R,S	12,27	0.000142592	2.86966e-05	0.271993	-0.61703
NM_078525_at	FBgn0026318	X	8051082	1	R,S	21,18	0.000113602	2.01642e-05	0.111019	-0.6261
NM_058070_at	FBgn0026324	2L	2764086	1	S,R	30,8	0.000260018	6.74611e-05	0.138402	0.600416
NM_058070_at	FBgn0026324	2L	2765050	1	R,S	25,14	0.000252584	6.78318e-05	0.113378	-0.59367
NM_058070_at	FBgn0026324	2L	2765074	1	R,S	25,14	0.000252584	6.78318e-05	0.113378	-0.59367
NM_058070_at	FBgn0026324	2L	2765826	1	R,S	25,14	0.000252584	6.78318e-05	0.113378	-0.59367
NM_058070_at	FBgn0026324	2L	2765874	1	R,S	25,14	0.000125418	2.35312e-05	0.119267	-0.622166
NM_058070_at	FBgn0026324	2L	2766124	1	R,S	25,14	0.000125418	2.35312e-05	0.119267	-0.622166
NM_058070_at	FBgn0026324	2L	2766154	1	R,S	25,14	0.000125418	2.35312e-05	0.119267	-0.622166
NM_058070_at	FBgn0026324	2L	2766732	1	S,R	32,6	0.000269567	7.11761e-05	0.200593	-0.598892
NM_058070_at	FBgn0026324	2L	2766764	1	S,R	33,6	0.00029458	8.49519e-05	0.196483	-0.587245
NM_058070_at	FBgn0026324	2L	2767212	1	S,R	25,14	8.58286e-06	2.14053e-07	0.146258	0.721902
NM_058070_at	FBgn0026324	2L	2767253	1	S,R	23,16	0.000146211	2.98238e-05	0.121628	0.616022
NM_058070_at	FBgn0026324	2L	2767296	1	S,R	24,15	1.6983e-05	7.93295e-07	0.14094	0.697756
NM_058070_at	FBgn0026324	2L	2767411	1	S,R	25,14	8.58286e-06	2.14053e-07	0.146258	0.721902
NM_058070_at	FBgn0026324	2L	2767586	1	R,S	15,24	4.14604e-05	3.88102e-06	0.135016	0.664976
NM_058070_at	FBgn0026324	2L	2767601	1	R,S	15,24	4.14604e-05	3.88102e-06	0.135016	0.664976
NM_058070_at	FBgn0026324	2L	2768444	1	R,S	13,26	0.000174164	3.89417e-05	0.128367	0.608949
NM_079990_at	FBgn0026369	2R	17374429	2	R,C	25,14	1.28718e-05	4.7106e-07	0.070292	0.707654
NM_166451_at	FBgn0026369	2R	17374429	2	R,C	25,14	1.28718e-05	4.7106e-07	0.070292	0.707654
NM_079990_at	FBgn0026369	2R	17374433	1	R,S	25,14	1.28718e-05	4.7106e-07	0.070292	0.707654
NM_166451_at	FBgn0026369	2R	17374433	1	R,S	25,14	1.28718e-05	4.7106e-07	0.070292	0.707654
NM_058078_at	FBgn0026417	3R	624178	1	R,S	33,6	0.000531573	0.000196863	0.231302	0.561987
NM_058078_at	FBgn0026417	3R	624917	19	R,D	30,7	0.000144534	2.58141e-05	0.236952	0.633379
NM_058078_at	FBgn0026417	3R	631813	1	R,S	32,7	0.000121735	2.24646e-05	0.239349	0.623353
NM_058078_at	FBgn0026417	3R	632900	10	R,D,S	29,3,7	0.000606837	0.00849027	0.248628	0.415706
NM_058078_at	FBgn0026417	3R	634316	1	R,S	32,7	0.000121735	2.24646e-05	0.239349	0.623353
NM_058078_at	FBgn0026417	3R	634427	1	R,S	32,7	0.000121735	2.24646e-05	0.239349	0.623353
NM_058078_at	FBgn0026417	3R	635696	1	R,S	32,7	0.000121735	2.24646e-05	0.239349	0.623353
NM_058078_at	FBgn0026417	3R	636341	10	R,D	32,7	0.000121735	2.24646e-05	0.239349	0.623353
NM_058078_at	FBgn0026417	3R	638011	1	R,D	32,7	0.000121735	2.24646e-05	0.239349	0.623353
NM_058078_at	FBgn0026417	3R	638403	1	S,R	8,31	0.000198039	4.72593e-05	0.214018	0.603708
NM_058078_at	FBgn0026417	3R	641758	1	R,S	32,7	0.000121735	2.24646e-05	0.239349	0.623353
NM_058078_at	FBgn0026417	3R	642073	1	R,S	32,7	0.000121735	2.24646e-05	0.239349	0.623353
NM_058078_at	FBgn0026417	3R	646871	1	R,S	33,6	0.000531573	0.000196863	0.231302	0.561987
NM_058078_at	FBgn0026417	3R	647643	0	I,R	32,7	0.000121735	2.24646e-05	0.239349	-0.623353
NM_141418_at	FBgn0026566	3R	2473126	1	S,R	7,32	0.000581612	0.00022307	0.107026	-0.558049
NM_169155_at	FBgn0026566	3R	2473126	1	S,R	7,32	0.000581612	0.00022307	0.107026	-0.558049
NM_141418_at	FBgn0026566	3R	2473379	1	S,R	7,32	0.000581612	0.00022307	0.107026	-0.558049
NM_169155_at	FBgn0026566	3R	2473379	1	S,R	7,32	0.000581612	0.00022307	0.107026	-0.558049
NM_141418_at	FBgn0026566	3R	2473390	1	S,R	7,32	0.000581612	0.00022307	0.107026	-0.558049
NM_169155_at	FBgn0026566	3R	2473390	1	S,R	7,32	0.000581612	0.00022307	0.107026	-0.558049
NM_141418_at	FBgn0026566	3R	2473463	1	S,R	7,32	0.000581612	0.00022307	0.107026	-0.558049
NM_169155_at	FBgn0026566	3R	2473463	1	S,R	7,32	0.000581612	0.00022307	0.107026	-0.558049
NM_141418_at	FBgn0026566	3R	2480379	1	S,R	8,31	0.000297849	8.63264e-05	0.100538	-0.586781
NM_169155_at	FBgn0026566	3R	2480379	1	S,R	8,31	0.000297849	8.63264e-05	0.100538	-0.586781
NM_141418_at	FBgn0026566	3R	2480589	1	S,R	22,17	0.000610358	0.000238455	0.0697142	-0.555928
NM_169155_at	FBgn0026566	3R	2480589	1	S,R	22,17	0.000610358	0.000238455	0.0697142	-0.555928
NM_141418_at	FBgn0026566	3R	2480864	1	S,R	8,31	0.000297849	8.63264e-05	0.100538	-0.586781
NM_169155_at	FBgn0026566	3R	2480864	1	S,R	8,31	0.000297849	8.63264e-05	0.100538	-0.586781
NM_141418_at	FBgn0026566	3R	2480872	1	S,R	8,31	0.000297849	8.63264e-05	0.100538	-0.586781
NM_169155_at	FBgn0026566	3R	2480872	1	S,R	8,31	0.000297849	8.63264e-05	0.100538	-0.586781
NM_141418_at	FBgn0026566	3R	2483122	1	R,S	33,6	0.00029458	8.49519e-05	0.124122	-0.587245
NM_169155_at	FBgn0026566	3R	2483122	1	R,S	33,6	0.00029458	8.49519e-05	0.124122	-0.587245
NM_141418_at	FBgn0026566	3R	2483266	1	S,R	7,32	0.000581612	0.00022307	0.107026	-0.558049
NM_169155_at	FBgn0026566	3R	2483266	1	S,R	7,32	0.000581612	0.00022307	0.107026	-0.558049
NM_141418_at	FBgn0026566	3R	2483404	6	D,R	7,32	0.000581612	0.00022307	0.107026	-0.558049
NM_169155_at	FBgn0026566	3R	2483404	6	D,R	7,32	0.000581612	0.00022307	0.107026	-0.558049
NM_141418_at	FBgn0026566	3R	2483411	1	S,R	7,32	0.000581612	0.00022307	0.107026	-0.558049
NM_169155_at	FBgn0026566	3R	2483411	1	S,R	7,32	0.000581612	0.00022307	0.107026	-0.558049
NM_141418_at	FBgn0026566	3R	2483413	1	S,R	7,32	0.000581612	0.00022307	0.107026	-0.558049
NM_169155_at	FBgn0026566	3R	2483413	1	S,R	7,32	0.000581612	0.00022307	0.107026	-0.558049
NM_141418_at	FBgn0026566	3R	2484586	1	S,R	7,32	0.000581612	0.00022307	0.107026	-0.558049
NM_169155_at	FBgn0026566	3R	2484586	1	S,R	7,32	0.000581612	0.00022307	0.107026	-0.558049
NM_141418_at	FBgn0026566	3R	2488603	1	S,R	17,22	0.000494694	0.000178047	0.0773789	-0.565117
NM_169155_at	FBgn0026566	3R	2488603	1	S,R	17,22	0.000494694	0.000178047	0.0773789	-0.565117
NM_141418_at	FBgn0026566	3R	2492785	0	R,I	24,15	0.000196161	4.65888e-05	0.0850754	-0.604098
NM_169155_at	FBgn0026566	3R	2492785	0	R,I	24,15	0.000196161	4.65888e-05	0.0850754	-0.604098
NM_169155_at	FBgn0026566	3R	2493230	1	S,R	15,24	0.000592042	0.000228625	0.0642312	-0.557269
NM_143738_at	FBgn0026602	2R	3130519	1	R,S	32,7	0.00018935	4.41793e-05	0.44205	0.605543
NM_079010_at	FBgn0026611	2R	9834064	1	R,S	20,18	0.000162367	3.30291e-05	0.149366	-0.620006
NM_166020_at	FBgn0026611	2R	9834064	1	R,S	20,18	0.000162367	3.30291e-05	0.149366	-0.620006
NM_058085_at	FBgn0026620	3R	551133	0	I,R,I	24,11,3	0.000159326	2.66033e-06	0.0722587	-0.679958
NM_058086_at	FBgn0026620	3R	551133	0	I,R,I	24,11,3	0.000159326	2.66033e-06	0.0722587	-0.679958
NM_169016_at	FBgn0026620	3R	551133	0	I,R,I	24,11,3	0.000159326	2.66033e-06	0.0722587	-0.679958
NM_176402_at	FBgn0026620	3R	551133	0	I,R,I	24,11,3	0.000159326	2.66033e-06	0.0722587	-0.679958
NM_176404_at	FBgn0026620	3R	551133	0	I,R,I	24,11,3	0.000159326	2.66033e-06	0.0722587	-0.679958
NM_176403_at	FBgn0026620	3R	551133	0	I,R,I	24,11,3	0.000159326	2.66033e-06	0.0722587	-0.679958
NM_176401_at	FBgn0026620	3R	551133	0	I,R,I	24,11,3	0.000159326	2.66033e-06	0.0722587	-0.679958
NM_058085_at	FBgn0026620	3R	556377	1	S,R	28,11	2.88882e-05	2.07343e-06	0.0623505	-0.678419
NM_058086_at	FBgn0026620	3R	556377	1	S,R	28,11	2.88882e-05	2.07343e-06	0.0623505	-0.678419
NM_169016_at	FBgn0026620	3R	556377	1	S,R	28,11	2.88882e-05	2.07343e-06	0.0623505	-0.678419
NM_176402_at	FBgn0026620	3R	556377	1	S,R	28,11	2.88882e-05	2.07343e-06	0.0623505	-0.678419
NM_176404_at	FBgn0026620	3R	556377	1	S,R	28,11	2.88882e-05	2.07343e-06	0.0623505	-0.678419
NM_176403_at	FBgn0026620	3R	556377	1	S,R	28,11	2.88882e-05	2.07343e-06	0.0623505	-0.678419
NM_176401_at	FBgn0026620	3R	556377	1	S,R	28,11	2.88882e-05	2.07343e-06	0.0623505	-0.678419
NM_058085_at	FBgn0026620	3R	556629	1	S,R	29,10	4.41245e-05	4.31506e-06	0.062948	-0.662634
NM_058086_at	FBgn0026620	3R	556629	1	S,R	29,10	4.41245e-05	4.31506e-06	0.062948	-0.662634
NM_169016_at	FBgn0026620	3R	556629	1	S,R	29,10	4.41245e-05	4.31506e-06	0.062948	-0.662634
NM_176402_at	FBgn0026620	3R	556629	1	S,R	29,10	4.41245e-05	4.31506e-06	0.062948	-0.662634
NM_176404_at	FBgn0026620	3R	556629	1	S,R	29,10	4.41245e-05	4.31506e-06	0.062948	-0.662634
NM_176403_at	FBgn0026620	3R	556629	1	S,R	29,10	4.41245e-05	4.31506e-06	0.062948	-0.662634
NM_176401_at	FBgn0026620	3R	556629	1	S,R	29,10	4.41245e-05	4.31506e-06	0.062948	-0.662634
NM_058085_at	FBgn0026620	3R	556921	0	I,I,R,I	4,12,12,10	0.000397379	0.005755	0.0660673	-0.439588
NM_058086_at	FBgn0026620	3R	556921	0	I,I,R,I	4,12,12,10	0.000397379	0.005755	0.0660673	-0.439588
NM_169016_at	FBgn0026620	3R	556921	0	I,I,R,I	4,12,12,10	0.000397379	0.005755	0.0660673	-0.439588
NM_176402_at	FBgn0026620	3R	556921	0	I,I,R,I	4,12,12,10	0.000397379	0.005755	0.0660673	-0.439588
NM_176404_at	FBgn0026620	3R	556921	0	I,I,R,I	4,12,12,10	0.000397379	0.005755	0.0660673	-0.439588
NM_176403_at	FBgn0026620	3R	556921	0	I,I,R,I	4,12,12,10	0.000397379	0.005755	0.0660673	-0.439588
NM_176401_at	FBgn0026620	3R	556921	0	I,I,R,I	4,12,12,10	0.000397379	0.005755	0.0660673	-0.439588
NM_058085_at	FBgn0026620	3R	557735	1	S,R	28,11	2.88882e-05	2.07343e-06	0.0623505	-0.678419
NM_058086_at	FBgn0026620	3R	557735	1	S,R	28,11	2.88882e-05	2.07343e-06	0.0623505	-0.678419
NM_169016_at	FBgn0026620	3R	557735	1	S,R	28,11	2.88882e-05	2.07343e-06	0.0623505	-0.678419
NM_176402_at	FBgn0026620	3R	557735	1	S,R	28,11	2.88882e-05	2.07343e-06	0.0623505	-0.678419
NM_176404_at	FBgn0026620	3R	557735	1	S,R	28,11	2.88882e-05	2.07343e-06	0.0623505	-0.678419
NM_176403_at	FBgn0026620	3R	557735	1	S,R	28,11	2.88882e-05	2.07343e-06	0.0623505	-0.678419
NM_176401_at	FBgn0026620	3R	557735	1	S,R	28,11	2.88882e-05	2.07343e-06	0.0623505	-0.678419
NM_058085_at	FBgn0026620	3R	558322	1	C,R	28,11	2.88882e-05	2.07343e-06	0.0623505	-0.678419
NM_058086_at	FBgn0026620	3R	558322	1	C,R	28,11	2.88882e-05	2.07343e-06	0.0623505	-0.678419
NM_169016_at	FBgn0026620	3R	558322	1	C,R	28,11	2.88882e-05	2.07343e-06	0.0623505	-0.678419
NM_176402_at	FBgn0026620	3R	558322	1	C,R	28,11	2.88882e-05	2.07343e-06	0.0623505	-0.678419
NM_176404_at	FBgn0026620	3R	558322	1	C,R	28,11	2.88882e-05	2.07343e-06	0.0623505	-0.678419
NM_176403_at	FBgn0026620	3R	558322	1	C,R	28,11	2.88882e-05	2.07343e-06	0.0623505	-0.678419
NM_176401_at	FBgn0026620	3R	558322	1	C,R	28,11	2.88882e-05	2.07343e-06	0.0623505	-0.678419
NM_058085_at	FBgn0026620	3R	559652	1	R,S	28,11	8.41079e-05	1.2517e-05	0.0565857	-0.637917
NM_058086_at	FBgn0026620	3R	559652	1	R,S	28,11	8.41079e-05	1.2517e-05	0.0565857	-0.637917
NM_169016_at	FBgn0026620	3R	559652	1	R,S	28,11	8.41079e-05	1.2517e-05	0.0565857	-0.637917
NM_176402_at	FBgn0026620	3R	559652	1	R,S	28,11	8.41079e-05	1.2517e-05	0.0565857	-0.637917
NM_176404_at	FBgn0026620	3R	559652	1	R,S	28,11	8.41079e-05	1.2517e-05	0.0565857	-0.637917
NM_176403_at	FBgn0026620	3R	559652	1	R,S	28,11	8.41079e-05	1.2517e-05	0.0565857	-0.637917
NM_176401_at	FBgn0026620	3R	559652	1	R,S	28,11	8.41079e-05	1.2517e-05	0.0565857	-0.637917
NM_058085_at	FBgn0026620	3R	568796	1	R,S	26,13	0.000247882	6.59802e-05	0.0498653	-0.59445
NM_058086_at	FBgn0026620	3R	568796	1	R,S	26,13	0.000247882	6.59802e-05	0.0498653	-0.59445
NM_169016_at	FBgn0026620	3R	568796	1	R,S	26,13	0.000247882	6.59802e-05	0.0498653	-0.59445
NM_176402_at	FBgn0026620	3R	568796	1	R,S	26,13	0.000247882	6.59802e-05	0.0498653	-0.59445
NM_176404_at	FBgn0026620	3R	568796	1	R,S	26,13	0.000247882	6.59802e-05	0.0498653	-0.59445
NM_176403_at	FBgn0026620	3R	568796	1	R,S	26,13	0.000247882	6.59802e-05	0.0498653	-0.59445
NM_176401_at	FBgn0026620	3R	568796	1	R,S	26,13	0.000247882	6.59802e-05	0.0498653	-0.59445
NM_058085_at	FBgn0026620	3R	572141	1	R,S	28,11	2.88882e-05	2.07343e-06	0.0623505	0.678419
NM_058086_at	FBgn0026620	3R	572141	1	R,S	28,11	2.88882e-05	2.07343e-06	0.0623505	0.678419
NM_169016_at	FBgn0026620	3R	572141	1	R,S	28,11	2.88882e-05	2.07343e-06	0.0623505	0.678419
NM_176402_at	FBgn0026620	3R	572141	1	R,S	28,11	2.88882e-05	2.07343e-06	0.0623505	0.678419
NM_176404_at	FBgn0026620	3R	572141	1	R,S	28,11	2.88882e-05	2.07343e-06	0.0623505	0.678419
NM_176403_at	FBgn0026620	3R	572141	1	R,S	28,11	2.88882e-05	2.07343e-06	0.0623505	0.678419
NM_176401_at	FBgn0026620	3R	572141	1	R,S	28,11	2.88882e-05	2.07343e-06	0.0623505	0.678419
NM_058085_at	FBgn0026620	3R	575261	1	S,R	29,10	6.65601e-05	8.56401e-06	0.0617472	-0.646981
NM_058086_at	FBgn0026620	3R	575261	1	S,R	29,10	6.65601e-05	8.56401e-06	0.0617472	-0.646981
NM_169016_at	FBgn0026620	3R	575261	1	S,R	29,10	6.65601e-05	8.56401e-06	0.0617472	-0.646981
NM_176404_at	FBgn0026620	3R	575261	1	S,R	29,10	6.65601e-05	8.56401e-06	0.0617472	-0.646981
NM_176403_at	FBgn0026620	3R	575261	1	S,R	29,10	6.65601e-05	8.56401e-06	0.0617472	-0.646981
NM_176401_at	FBgn0026620	3R	575261	1	S,R	29,10	6.65601e-05	8.56401e-06	0.0617472	-0.646981
NM_058085_at	FBgn0026620	3R	576656	1	S,R	23,16	0.000163991	3.55418e-05	0.0507341	-0.611391
NM_058086_at	FBgn0026620	3R	576656	1	S,R	23,16	0.000163991	3.55418e-05	0.0507341	-0.611391
NM_169016_at	FBgn0026620	3R	576656	1	S,R	23,16	0.000163991	3.55418e-05	0.0507341	-0.611391
NM_176401_at	FBgn0026620	3R	576656	1	S,R	23,16	0.000163991	3.55418e-05	0.0507341	-0.611391
NM_058085_at	FBgn0026620	3R	577442	1	R,S	31,8	0.000388754	0.000126663	0.0572736	-0.575497
NM_058086_at	FBgn0026620	3R	577442	1	R,S	31,8	0.000388754	0.000126663	0.0572736	-0.575497
NM_169016_at	FBgn0026620	3R	577442	1	R,S	31,8	0.000388754	0.000126663	0.0572736	-0.575497
NM_176401_at	FBgn0026620	3R	577442	1	R,S	31,8	0.000388754	0.000126663	0.0572736	-0.575497
NM_058091_at	FBgn0026761	2R	2513417	1	S,R	17,22	0.000131582	2.53496e-05	0.0492605	-0.62025
NM_058091_at	FBgn0026761	2R	2518214	1	R,S	22,17	0.000399737	0.000131789	0.0461952	-0.574306
NM_058091_at	FBgn0026761	2R	2518270	1	R,S	22,17	0.000399737	0.000131789	0.0461952	-0.574306
NM_058091_at	FBgn0026761	2R	2521923	1	R,S	23,16	0.000163991	3.55418e-05	0.0491259	-0.611391
NM_058091_at	FBgn0026761	2R	2522400	1	R,S	22,17	0.000494694	0.000178047	0.0458298	-0.565117
NM_058091_at	FBgn0026761	2R	2523756	1	R,S	24,15	0.000384202	0.000124553	0.0481684	-0.576
NM_001169163_at	FBgn0026872	X	1351756	1	R,S	18,21	0.000223808	5.67238e-05	0.0982167	-0.598679
NM_130561_at	FBgn0026872	X	1351756	1	R,S	18,21	0.000223808	5.67238e-05	0.0982167	-0.598679
NM_001169163_at	FBgn0026872	X	1351840	1	R,S	18,21	0.000477083	0.000169221	0.0921932	-0.566689
NM_130561_at	FBgn0026872	X	1351840	1	R,S	18,21	0.000477083	0.000169221	0.0921932	-0.566689
NM_001169163_at	FBgn0026872	X	1352558	1	R,S	29,9	0.000432613	0.000141811	0.107059	0.578577
NM_130561_at	FBgn0026872	X	1352558	1	R,S	29,9	0.000432613	0.000141811	0.107059	0.578577
NM_001169163_at	FBgn0026872	X	1354667	2	R,D	16,20	0.000658202	0.000238428	0.0974763	-0.575791
NM_130561_at	FBgn0026872	X	1354667	2	R,D	16,20	0.000658202	0.000238428	0.0974763	-0.575791
NM_001169163_at	FBgn0026872	X	1355368	1	R,S	16,23	0.000926205	0.000420524	0.0889897	-0.537283
NM_130561_at	FBgn0026872	X	1355368	1	R,S	16,23	0.000926205	0.000420524	0.0889897	-0.537283
NM_001169163_at	FBgn0026872	X	1355391	1	R,S	16,23	0.000926205	0.000420524	0.0889897	-0.537283
NM_130561_at	FBgn0026872	X	1355391	1	R,S	16,23	0.000926205	0.000420524	0.0889897	-0.537283
NM_001169163_at	FBgn0026872	X	1355476	1	R,S	16,23	0.000926205	0.000420524	0.0889897	-0.537283
NM_130561_at	FBgn0026872	X	1355476	1	R,S	16,23	0.000926205	0.000420524	0.0889897	-0.537283
NM_001169163_at	FBgn0026872	X	1356455	1	R,S	24,15	0.000275504	7.7049e-05	0.0980083	0.590049
NM_130561_at	FBgn0026872	X	1356455	1	R,S	24,15	0.000275504	7.7049e-05	0.0980083	0.590049
NM_001169163_at	FBgn0026872	X	1358003	1	R,S	23,16	4.44699e-05	4.37254e-06	0.106821	0.66234
NM_130561_at	FBgn0026872	X	1358003	1	R,S	23,16	4.44699e-05	4.37254e-06	0.106821	0.66234
NM_001169163_at	FBgn0026872	X	1358030	1	R,S	23,16	4.44699e-05	4.37254e-06	0.106821	0.66234
NM_130561_at	FBgn0026872	X	1358030	1	R,S	23,16	4.44699e-05	4.37254e-06	0.106821	0.66234
NM_001169163_at	FBgn0026872	X	1358041	1	R,S	23,16	4.44699e-05	4.37254e-06	0.106821	0.66234
NM_130561_at	FBgn0026872	X	1358041	1	R,S	23,16	4.44699e-05	4.37254e-06	0.106821	0.66234
NM_001169163_at	FBgn0026872	X	1358250	16	R,D	23,15	8.5968e-05	1.20357e-05	0.104222	0.645615
NM_130561_at	FBgn0026872	X	1358250	16	R,D	23,15	8.5968e-05	1.20357e-05	0.104222	0.645615
NM_001169163_at	FBgn0026872	X	1358312	1	R,S	23,16	4.44699e-05	4.37254e-06	0.106821	0.66234
NM_130561_at	FBgn0026872	X	1358312	1	R,S	23,16	4.44699e-05	4.37254e-06	0.106821	0.66234
NM_001169163_at	FBgn0026872	X	1358324	1	R,S	23,16	4.44699e-05	4.37254e-06	0.106821	0.66234
NM_130561_at	FBgn0026872	X	1358324	1	R,S	23,16	4.44699e-05	4.37254e-06	0.106821	0.66234
NM_001169163_at	FBgn0026872	X	1358352	1	R,S	23,16	4.44699e-05	4.37254e-06	0.106821	0.66234
NM_130561_at	FBgn0026872	X	1358352	1	R,S	23,16	4.44699e-05	4.37254e-06	0.106821	0.66234
NM_001169163_at	FBgn0026872	X	1358471	1	R,S	23,15	8.5968e-05	1.20357e-05	0.105748	0.645615
NM_130561_at	FBgn0026872	X	1358471	1	R,S	23,15	8.5968e-05	1.20357e-05	0.105748	0.645615
NM_001169163_at	FBgn0026872	X	1360007	1	R,S	19,20	0.000186246	4.30935e-05	0.0981368	-0.606218
NM_130561_at	FBgn0026872	X	1360007	1	R,S	19,20	0.000186246	4.30935e-05	0.0981368	-0.606218
NM_001169163_at	FBgn0026872	X	1360550	1	R,S	19,20	1.94746e-05	1.02091e-06	0.11172	-0.69282
NM_130561_at	FBgn0026872	X	1360550	1	R,S	19,20	1.94746e-05	1.02091e-06	0.11172	-0.69282
NM_001169163_at	FBgn0026872	X	1360830	1	R,S	22,17	1.67021e-05	7.6911e-07	0.112368	0.698356
NM_130561_at	FBgn0026872	X	1360830	1	R,S	22,17	1.67021e-05	7.6911e-07	0.112368	0.698356
NM_001169163_at	FBgn0026872	X	1360970	1	R,S	22,17	1.67021e-05	7.6911e-07	0.112368	0.698356
NM_130561_at	FBgn0026872	X	1360970	1	R,S	22,17	1.67021e-05	7.6911e-07	0.112368	0.698356
NM_001169163_at	FBgn0026872	X	1361013	1	R,S	23,16	6.4074e-05	8.04552e-06	0.105722	0.648445
NM_130561_at	FBgn0026872	X	1361013	1	R,S	23,16	6.4074e-05	8.04552e-06	0.105722	0.648445
NM_001169163_at	FBgn0026872	X	1361145	1	R,S	22,17	1.67021e-05	7.6911e-07	0.112368	0.698356
NM_130561_at	FBgn0026872	X	1361145	1	R,S	22,17	1.67021e-05	7.6911e-07	0.112368	0.698356
NM_001169163_at	FBgn0026872	X	1361161	1	R,S	22,17	1.67021e-05	7.6911e-07	0.112368	0.698356
NM_130561_at	FBgn0026872	X	1361161	1	R,S	22,17	1.67021e-05	7.6911e-07	0.112368	0.698356
NM_001169163_at	FBgn0026872	X	1361238	1	R,S	22,17	1.67021e-05	7.6911e-07	0.112368	0.698356
NM_130561_at	FBgn0026872	X	1361238	1	R,S	22,17	1.67021e-05	7.6911e-07	0.112368	0.698356
NM_001169163_at	FBgn0026872	X	1361247	1	R,S	22,17	1.67021e-05	7.6911e-07	0.112368	0.698356
NM_130561_at	FBgn0026872	X	1361247	1	R,S	22,17	1.67021e-05	7.6911e-07	0.112368	0.698356
NM_001169163_at	FBgn0026872	X	1361277	1	R,S	22,17	1.67021e-05	7.6911e-07	0.112368	0.698356
NM_130561_at	FBgn0026872	X	1361277	1	R,S	22,17	1.67021e-05	7.6911e-07	0.112368	0.698356
NM_001169163_at	FBgn0026872	X	1361894	1	R,S	22,17	1.67021e-05	7.6911e-07	0.112368	0.698356
NM_130561_at	FBgn0026872	X	1361894	1	R,S	22,17	1.67021e-05	7.6911e-07	0.112368	0.698356
NM_001169163_at	FBgn0026872	X	1362554	1	R,S	23,16	4.44699e-05	4.37254e-06	0.106821	0.66234
NM_130561_at	FBgn0026872	X	1362554	1	R,S	23,16	4.44699e-05	4.37254e-06	0.106821	0.66234
NM_001169163_at	FBgn0026872	X	1362624	1	R,S	23,16	4.44699e-05	4.37254e-06	0.106821	0.66234
NM_130561_at	FBgn0026872	X	1362624	1	R,S	23,16	4.44699e-05	4.37254e-06	0.106821	0.66234
NM_001169163_at	FBgn0026872	X	1362833	1	R,S	23,16	4.44699e-05	4.37254e-06	0.106821	0.66234
NM_130561_at	FBgn0026872	X	1362833	1	R,S	23,16	4.44699e-05	4.37254e-06	0.106821	0.66234
NM_001169163_at	FBgn0026872	X	1363047	1	R,S	24,15	0.000196161	4.65888e-05	0.0995371	0.604098
NM_130561_at	FBgn0026872	X	1363047	1	R,S	24,15	0.000196161	4.65888e-05	0.0995371	0.604098
NM_001169163_at	FBgn0026872	X	1364160	1	R,S	23,16	4.44699e-05	4.37254e-06	0.106821	0.66234
NM_130561_at	FBgn0026872	X	1364160	1	R,S	23,16	4.44699e-05	4.37254e-06	0.106821	0.66234
NM_001169163_at	FBgn0026872	X	1365366	1	R,S	23,16	4.44699e-05	4.37254e-06	0.106821	0.66234
NM_130561_at	FBgn0026872	X	1365366	1	R,S	23,16	4.44699e-05	4.37254e-06	0.106821	0.66234
NM_001169163_at	FBgn0026872	X	1366419	1	R,S	23,16	4.44699e-05	4.37254e-06	0.106821	0.66234
NM_130561_at	FBgn0026872	X	1366419	1	R,S	23,16	4.44699e-05	4.37254e-06	0.106821	0.66234
NM_001169163_at	FBgn0026872	X	1367644	1	R,S	25,14	0.000396327	0.000130192	0.0947133	0.574672
NM_130561_at	FBgn0026872	X	1367644	1	R,S	25,14	0.000396327	0.000130192	0.0947133	0.574672
NM_001169163_at	FBgn0026872	X	1367698	1	R,S	25,14	0.000396327	0.000130192	0.0947133	0.574672
NM_130561_at	FBgn0026872	X	1367698	1	R,S	25,14	0.000396327	0.000130192	0.0947133	0.574672
NM_132147_at	FBgn0027108	X	6897164	0	R,I	11,28	0.000159152	3.39566e-05	0.113692	-0.612603
NM_167104_at	FBgn0027108	X	6897164	0	R,I	11,28	0.000159152	3.39566e-05	0.113692	-0.612603
NM_132147_at	FBgn0027108	X	6897166	2	R,S	10,28	7.98627e-05	1.06689e-05	0.125803	-0.648523
NM_167104_at	FBgn0027108	X	6897166	2	R,S	10,28	7.98627e-05	1.06689e-05	0.125803	-0.648523
NM_132147_at	FBgn0027108	X	6897218	1	R,S	10,29	7.61848e-05	1.0671e-05	0.124645	-0.641763
NM_167104_at	FBgn0027108	X	6897218	1	R,S	10,29	7.61848e-05	1.0671e-05	0.124645	-0.641763
NM_132501_at	FBgn0027259	X	11455514	1	R,S	35,4	0.00164511	0.000895393	0.425307	0.510639
NM_079959_at	FBgn0027348	2L	14013265	1	R,S	29,9	0.000170123	3.54945e-05	0.0996142	0.618089
NM_136331_at	FBgn0027507	2R	1550835	1	S,R	7,31	0.000132356	2.40184e-05	0.365363	0.628338
NM_136776_at	FBgn0027525	2R	6725838	1	R,S	27,12	1.55378e-05	6.72168e-07	0.0630984	0.700946
NM_139917_at	FBgn0027549	3L	8103575	1	R,S	25,14	3.23913e-06	2.77564e-08	0.0508004	-0.755148
NM_135607_at	FBgn0027550	2L	10763167	1	S,R	14,25	0.000158899	3.38742e-05	0.240328	0.612667
NM_168850_at	FBgn0027565	3L	20384209	1	R,S	31,8	0.000505091	0.000183307	0.0698196	-0.564213
NM_141786_at	FBgn0027584	3R	6987842	1	R,S	30,9	0.000188962	4.40434e-05	0.922362	-0.605627
NM_142022_at	FBgn0027610	3R	9189997	1	D,R	21,18	0.000179069	4.06127e-05	0.0553114	0.607819
NM_169510_at	FBgn0027610	3R	9189997	1	D,R	21,18	0.000179069	4.06127e-05	0.0553114	0.607819
NM_142022_at	FBgn0027610	3R	9195018	1	S,R	17,22	0.000231532	5.96518e-05	0.0539839	0.597278
NM_169510_at	FBgn0027610	3R	9195018	1	S,R	17,22	0.000231532	5.96518e-05	0.0539839	0.597278
NM_135386_at	FBgn0027780	2L	8448836	1	S,R	31,8	8.48798e-05	1.27019e-05	0.152221	-0.637561
NM_135386_at	FBgn0027780	2L	8448996	1	S,R	29,10	3.83982e-05	3.40307e-06	0.141426	-0.667851
NM_135386_at	FBgn0027780	2L	8449139	1	S,R	29,9	8.44643e-05	1.1694e-05	0.144784	-0.646313
NM_135386_at	FBgn0027780	2L	8449218	1	S,R	30,9	0.000110333	1.92616e-05	0.140982	-0.627256
NM_135386_at	FBgn0027780	2L	8449237	1	S,R	30,9	0.000110333	1.92616e-05	0.140982	-0.627256
NM_135386_at	FBgn0027780	2L	8449486	1	S,R	29,9	8.44643e-05	1.1694e-05	0.144784	-0.646313
NM_135386_at	FBgn0027780	2L	8450380	1	S,R	30,9	3.09086e-05	2.33513e-06	0.150738	-0.675923
NM_135386_at	FBgn0027780	2L	8450386	1	S,R	30,9	3.09086e-05	2.33513e-06	0.150738	-0.675923
NM_135386_at	FBgn0027780	2L	8450488	1	S,R	31,8	8.48798e-05	1.27019e-05	0.152221	-0.637561
NM_135386_at	FBgn0027780	2L	8450743	1	S,R	29,8	3.59434e-05	2.45276e-06	0.162907	-0.688687
NM_142519_at	FBgn0027784	3R	14851602	3	C,R	14,25	7.73728e-05	1.09416e-05	0.0944099	0.641163
NM_142519_at	FBgn0027784	3R	14851877	1	R,S	27,12	0.000111323	1.95336e-05	0.0924223	-0.626903
NM_142519_at	FBgn0027784	3R	14857084	1	S,R	22,17	0.000104404	1.76576e-05	0.0899283	0.629439
NM_142519_at	FBgn0027784	3R	14857319	1	S,R	21,18	2.38124e-05	1.47006e-06	0.0970248	0.685511
NM_058106_at	FBgn0027885	2L	17475675	1	R,S	23,15	3.09942e-05	2.10662e-06	0.0970268	-0.684892
NM_058106_at	FBgn0027885	2L	17475726	1	R,S	23,16	4.44699e-05	4.37254e-06	0.091422	-0.66234
NM_080517_at	FBgn0028396	3R	16694889	1	S,R	17,22	4.01354e-05	3.67141e-06	0.606853	0.666194
NM_080517_at	FBgn0028396	3R	16694891	1	S,R	17,22	4.01354e-05	3.67141e-06	0.606853	0.666194
NM_080517_at	FBgn0028396	3R	16696783	1	S,R	16,23	2.703e-05	1.84332e-06	0.614101	0.680867
NM_080517_at	FBgn0028396	3R	16697618	0	I,R	19,20	0.000208178	5.09257e-05	0.551162	0.60166
NM_080517_at	FBgn0028396	3R	16697821	1	S,R	19,20	0.000118423	2.15187e-05	0.558868	0.62445
NM_080517_at	FBgn0028396	3R	16697826	1	S,R	19,20	0.000118423	2.15187e-05	0.558868	0.62445
NM_080517_at	FBgn0028396	3R	16697829	1	S,R	19,20	0.000118423	2.15187e-05	0.558868	0.62445
NM_135944_at	FBgn0028525	2L	16293813	1	R,S,S	22,14,3	9.93421e-05	0.000238455	0.310477	0.555928
NM_135944_at	FBgn0028525	2L	16293867	1	R,S	23,15	5.19715e-05	5.19887e-06	0.241423	0.665254
NM_135944_at	FBgn0028525	2L	16293902	1	R,S	23,16	6.4074e-05	8.04552e-06	0.23311	0.648445
NM_135944_at	FBgn0028525	2L	16294028	1	R,S	24,15	6.00576e-05	7.23144e-06	0.239361	0.650927
NM_135944_at	FBgn0028525	2L	16294092	1	R,S	23,15	7.5901e-05	9.81219e-06	0.242436	0.650525
NM_135944_at	FBgn0028525	2L	16300125	1	R,S	23,14	6.97391e-05	7.81764e-06	0.247085	0.662862
NM_135944_at	FBgn0028525	2L	16300171	1	R,S	24,15	0.000138679	2.7493e-05	0.229783	0.618147
NM_135944_at	FBgn0028525	2L	16300185	1	R,S	23,15	0.000158218	3.17323e-05	0.232704	0.621067
NM_135944_at	FBgn0028525	2L	16302210	1	R,S	28,11	0.00023077	5.93611e-05	0.245509	0.597414
NM_135944_at	FBgn0028525	2L	16302760	1	R,S	20,18	0.000162367	3.30291e-05	0.201458	0.620006
NM_135944_at	FBgn0028525	2L	16302783	1	R,S	21,18	0.000142842	2.87743e-05	0.197911	0.61696
NM_135944_at	FBgn0028525	2L	16302979	6	R,D	24,11	0.000107439	1.35539e-05	0.254656	0.664239
NM_135944_at	FBgn0028525	2L	16303063	1	R,S	23,15	4.55875e-06	4.72991e-08	0.27037	0.753627
NM_135944_at	FBgn0028525	2L	16303078	1	S,R	20,19	0.000118423	2.15187e-05	0.231556	0.62445
NM_135944_at	FBgn0028525	2L	16303084	1	S,R	20,19	0.000118423	2.15187e-05	0.231556	0.62445
NM_135944_at	FBgn0028525	2L	16303088	1	S,R	20,19	0.000118423	2.15187e-05	0.231556	0.62445
NM_135944_at	FBgn0028525	2L	16303095	1	S,R	19,18	7.80561e-05	9.45232e-06	0.244771	0.658382
NM_135944_at	FBgn0028525	2L	16303100	1	S,R	19,19	7.62508e-05	9.88686e-06	0.2383	0.650344
NM_135944_at	FBgn0028525	2L	16303138	1	S,R	19,20	7.43999e-05	1.02687e-05	0.233405	0.642682
NM_135944_at	FBgn0028525	2L	16303169	1	S,R	16,23	0.000230316	5.91882e-05	0.22488	0.597495
NM_135944_at	FBgn0028525	2L	16303180	1	S,R	16,23	0.000230316	5.91882e-05	0.22488	0.597495
NM_135944_at	FBgn0028525	2L	16303194	1	S,R	16,23	0.000230316	5.91882e-05	0.22488	0.597495
NM_135944_at	FBgn0028525	2L	16303196	2	C,R	16,23	0.000230316	5.91882e-05	0.22488	0.597495
NM_135944_at	FBgn0028525	2L	16303206	1	S,R	16,23	0.000230316	5.91882e-05	0.22488	0.597495
NM_135944_at	FBgn0028525	2L	16303229	1	S,R	16,23	0.000230316	5.91882e-05	0.22488	0.597495
NM_135944_at	FBgn0028525	2L	16303231	1	S,R	16,23	0.000230316	5.91882e-05	0.22488	0.597495
NM_135944_at	FBgn0028525	2L	16303269	1	R,S	26,13	2.66094e-05	1.79269e-06	0.261501	0.681443
NM_135944_at	FBgn0028525	2L	16303327	1	S,R	15,24	6.78457e-05	8.83641e-06	0.239425	0.646244
NM_135944_at	FBgn0028525	2L	16303390	1	R,S	28,11	6.47484e-05	8.18508e-06	0.270866	0.648042
NM_135944_at	FBgn0028525	2L	16303418	1	R,S	28,11	6.47484e-05	8.18508e-06	0.270866	0.648042
NM_135944_at	FBgn0028525	2L	16303515	0	R,I	26,11	8.8179e-05	1.15832e-05	0.264158	0.653501
NM_135944_at	FBgn0028525	2L	16303766	2	R,C	27,12	9.82328e-05	1.60355e-05	0.250592	0.631839
NM_135944_at	FBgn0028525	2L	16304066	1	R,S	27,12	3.9924e-05	3.63835e-06	0.265378	0.666392
NM_135944_at	FBgn0028525	2L	16304119	1	R,S	27,12	3.9924e-05	3.63835e-06	0.265378	0.666392
NM_136958_at	FBgn0028683	2R	8515596	1	R,S	27,12	4.55245e-05	4.54969e-06	0.223018	0.661456
NM_136958_at	FBgn0028683	2R	8516042	1	R,S	26,13	6.83963e-06	1.35585e-07	0.240179	0.729772
NM_136958_at	FBgn0028683	2R	8516266	1	R,S	14,25	0.000125418	2.35312e-05	0.206338	0.622166
NM_136958_at	FBgn0028683	2R	8516414	0	R,I	15,24	1.93387e-05	1.00791e-06	0.222471	0.693074
NM_136958_at	FBgn0028683	2R	8517940	1	R,S	26,13	2.04169e-05	1.11294e-06	0.227316	0.691109
NM_136958_at	FBgn0028683	2R	8518330	1	R,S	27,12	3.9924e-05	3.63835e-06	0.224197	0.666392
NM_136958_at	FBgn0028683	2R	8519319	1	R,S	25,14	7.73728e-05	1.09416e-05	0.21246	0.641163
NM_136958_at	FBgn0028683	2R	8520707	4	R,S,D	17,11,10	0.000115993	0.0260591	0.261682	0.360793
NM_136958_at	FBgn0028683	2R	8521566	1	R,S	27,10	3.01524e-05	1.78089e-06	0.248191	0.695385
NM_136958_at	FBgn0028683	2R	8521656	1	R,S	27,12	3.49815e-05	2.89745e-06	0.229056	0.671329
NM_136958_at	FBgn0028683	2R	8521664	1	R,S,S	23,13,3	1.74511e-06	4.43162e-11	0.273413	0.833715
NM_136958_at	FBgn0028683	2R	8522163	1	R,S	17,22	6.51297e-05	8.26435e-06	0.201615	0.647817
NM_136958_at	FBgn0028683	2R	8522170	1	R,S	17,22	6.51297e-05	8.26435e-06	0.201615	0.647817
NM_080069_at	FBgn0028737	2R	12755237	1	S,R	19,20	0.000208178	5.09257e-05	0.0154299	0.60166
NM_080069_at	FBgn0028737	2R	12755774	0	R,I	30,9	2.66915e-05	1.80253e-06	0.0265059	-0.68133
NM_135853_at	FBgn0028872	2L	14031713	1	S,R	13,26	0.000121445	2.23814e-05	0.237321	-0.623448
NM_135913_at	FBgn0028949	2L	15614253	1	S,R	14,25	8.74102e-05	1.33143e-05	0.478381	0.636414
NM_135913_at	FBgn0028949	2L	15614525	1	R,S	28,11	1.0799e-05	3.3605e-07	0.661925	-0.713859
NM_135913_at	FBgn0028949	2L	15614535	1	R,S	28,11	1.0799e-05	3.3605e-07	0.661925	-0.713859
NM_135913_at	FBgn0028949	2L	15614549	1	R,S	28,11	1.0799e-05	3.3605e-07	0.661925	-0.713859
NM_135913_at	FBgn0028949	2L	15614569	2	R,C	33,6	0.000217416	5.43318e-05	0.741021	-0.599874
NM_135913_at	FBgn0028949	2L	15614852	1	R,S	26,13	1.3907e-06	3.86661e-09	0.670355	-0.782935
NM_135913_at	FBgn0028949	2L	15614855	1	R,S	26,13	1.3907e-06	3.86661e-09	0.670355	-0.782935
NM_135913_at	FBgn0028949	2L	15614862	1	R,S	26,13	1.3907e-06	3.86661e-09	0.670355	-0.782935
NM_135913_at	FBgn0028949	2L	15614897	1	R,S	26,13	1.3907e-06	3.86661e-09	0.670355	-0.782935
NM_135913_at	FBgn0028949	2L	15614966	1	R,S	14,25	2.10707e-06	1.04516e-08	0.581386	-0.769396
NM_135913_at	FBgn0028949	2L	15614992	1	R,S	14,25	2.10707e-06	1.04516e-08	0.581386	-0.769396
NM_135913_at	FBgn0028949	2L	15615037	1	R,S	14,25	2.10707e-06	1.04516e-08	0.581386	-0.769396
NM_135913_at	FBgn0028949	2L	15615062	1	S,R	11,28	6.98477e-06	1.415e-07	0.573083	0.729048
NM_135913_at	FBgn0028949	2L	15615240	1	R,S	16,23	5.67738e-05	6.58829e-06	0.491245	-0.653076
NM_135913_at	FBgn0028949	2L	15615258	1	R,S	16,23	5.67738e-05	6.58829e-06	0.491245	-0.653076
NM_135913_at	FBgn0028949	2L	15615267	2	R,C	28,11	1.0799e-05	3.3605e-07	0.661925	-0.713859
NM_135913_at	FBgn0028949	2L	15615518	0	I,R,I	10,16,9	4.08012e-05	0.486204	0.829421	0.121687
NM_135913_at	FBgn0028949	2L	15615945	1	R,S	26,13	8.40433e-05	1.25016e-05	0.566462	-0.637947
NM_135913_at	FBgn0028949	2L	15616369	1	S,R	10,29	2.18043e-05	1.25411e-06	0.556296	0.688722
NM_135913_at	FBgn0028949	2L	15616770	1	R,S	27,12	0.00020535	4.98955e-05	0.512426	-0.602221
NM_135913_at	FBgn0028949	2L	15616789	1	R,S	27,12	0.00020535	4.98955e-05	0.512426	-0.602221
NM_001038736_at	FBgn0029608	X	2139191	1	R,S	30,9	0.000279783	7.88041e-05	0.266591	-0.589404
NM_130634_at	FBgn0029608	X	2139191	1	R,S	30,9	0.000279783	7.88041e-05	0.266591	-0.589404
NM_001038736_at	FBgn0029608	X	2141448	0	R,I	30,9	0.000279783	7.88041e-05	0.266591	-0.589404
NM_130634_at	FBgn0029608	X	2141448	0	R,I	30,9	0.000279783	7.88041e-05	0.266591	-0.589404
NM_001038736_at	FBgn0029608	X	2141575	1	R,S	31,8	1.61221e-05	7.20141e-07	0.312323	-0.699624
NM_130634_at	FBgn0029608	X	2141575	1	R,S	31,8	1.61221e-05	7.20141e-07	0.312323	-0.699624
NM_001038736_at	FBgn0029608	X	2141835	1	R,S	30,9	0.000279783	7.88041e-05	0.266591	-0.589404
NM_130634_at	FBgn0029608	X	2141835	1	R,S	30,9	0.000279783	7.88041e-05	0.266591	-0.589404
NM_001038736_at	FBgn0029608	X	2142231	1	R,S	30,9	0.000279783	7.88041e-05	0.266591	-0.589404
NM_130634_at	FBgn0029608	X	2142231	1	R,S	30,9	0.000279783	7.88041e-05	0.266591	-0.589404
NM_001038736_at	FBgn0029608	X	2142261	1	R,S	27,12	0.000370577	0.000118292	0.220746	-0.57754
NM_130634_at	FBgn0029608	X	2142261	1	R,S	27,12	0.000370577	0.000118292	0.220746	-0.57754
NM_001038736_at	FBgn0029608	X	2143614	1	R,S	19,18	0.000100444	1.43563e-05	0.186191	-0.648253
NM_130634_at	FBgn0029608	X	2143614	1	R,S	19,18	0.000100444	1.43563e-05	0.186191	-0.648253
NM_001038736_at	FBgn0029608	X	2143912	1	R,S	22,17	0.000117253	2.11874e-05	0.184671	-0.624844
NM_130634_at	FBgn0029608	X	2143912	1	R,S	22,17	0.000117253	2.11874e-05	0.184671	-0.624844
NM_001038736_at	FBgn0029608	X	2143937	21	R,D	28,11	1.0799e-05	3.3605e-07	0.253705	-0.713859
NM_130634_at	FBgn0029608	X	2143937	21	R,D	28,11	1.0799e-05	3.3605e-07	0.253705	-0.713859
NM_001038736_at	FBgn0029608	X	2144100	0	R,I	27,12	3.06238e-05	2.29753e-06	0.231303	-0.676265
NM_130634_at	FBgn0029608	X	2144100	0	R,I	27,12	3.06238e-05	2.29753e-06	0.231303	-0.676265
NM_001038736_at	FBgn0029608	X	2144124	1	R,S	22,17	9.28924e-05	1.46725e-05	0.192193	-0.634033
NM_130634_at	FBgn0029608	X	2144124	1	R,S	22,17	9.28924e-05	1.46725e-05	0.192193	-0.634033
NM_001038736_at	FBgn0029608	X	2144223	0	R,I	29,6	0.000331895	8.30444e-05	0.25839	-0.615516
NM_130634_at	FBgn0029608	X	2144223	0	R,I	29,6	0.000331895	8.30444e-05	0.25839	-0.615516
NM_001038736_at	FBgn0029608	X	2144396	1	R,S	22,17	7.33688e-05	1.00387e-05	0.193883	-0.643222
NM_130634_at	FBgn0029608	X	2144396	1	R,S	22,17	7.33688e-05	1.00387e-05	0.193883	-0.643222
NM_001038736_at	FBgn0029608	X	2144669	1	R,S	28,11	3.79466e-05	3.33452e-06	0.244425	-0.668294
NM_130634_at	FBgn0029608	X	2144669	1	R,S	28,11	3.79466e-05	3.33452e-06	0.244425	-0.668294
NM_001038736_at	FBgn0029608	X	2144724	1	R,S	28,11	3.79466e-05	3.33452e-06	0.244425	-0.668294
NM_130634_at	FBgn0029608	X	2144724	1	R,S	28,11	3.79466e-05	3.33452e-06	0.244425	-0.668294
NM_001038736_at	FBgn0029608	X	2144730	1	R,S	28,11	3.79466e-05	3.33452e-06	0.244425	-0.668294
NM_130634_at	FBgn0029608	X	2144730	1	R,S	28,11	3.79466e-05	3.33452e-06	0.244425	-0.668294
NM_001038736_at	FBgn0029608	X	2145070	1	R,S	25,14	1.28718e-05	4.7106e-07	0.221953	-0.707654
NM_130634_at	FBgn0029608	X	2145070	1	R,S	25,14	1.28718e-05	4.7106e-07	0.221953	-0.707654
NM_001038736_at	FBgn0029608	X	2145199	1	R,S	19,20	5.2089e-05	5.70733e-06	0.180551	-0.656356
NM_130634_at	FBgn0029608	X	2145199	1	R,S	19,20	5.2089e-05	5.70733e-06	0.180551	-0.656356
NM_001038736_at	FBgn0029608	X	2146008	1	R,S	28,11	3.79466e-05	3.33452e-06	0.244425	-0.668294
NM_130634_at	FBgn0029608	X	2146008	1	R,S	28,11	3.79466e-05	3.33452e-06	0.244425	-0.668294
NM_001038736_at	FBgn0029608	X	2146725	1	R,S	19,20	0.000359179	0.000113117	0.167311	-0.57887
NM_130634_at	FBgn0029608	X	2146725	1	R,S	19,20	0.000359179	0.000113117	0.167311	-0.57887
NM_001038736_at	FBgn0029608	X	2146771	1	R,S	26,13	0.000154572	3.24759e-05	0.215956	-0.613782
NM_130634_at	FBgn0029608	X	2146771	1	R,S	26,13	0.000154572	3.24759e-05	0.215956	-0.613782
NM_001038736_at	FBgn0029608	X	2146777	1	R,S	19,20	0.000359179	0.000113117	0.167311	-0.57887
NM_130634_at	FBgn0029608	X	2146777	1	R,S	19,20	0.000359179	0.000113117	0.167311	-0.57887
NM_001038736_at	FBgn0029608	X	2146784	1	R,S	26,13	0.000154572	3.24759e-05	0.215956	-0.613782
NM_130634_at	FBgn0029608	X	2146784	1	R,S	26,13	0.000154572	3.24759e-05	0.215956	-0.613782
NM_001038736_at	FBgn0029608	X	2146973	1	R,S	26,13	0.000154572	3.24759e-05	0.215956	-0.613782
NM_130634_at	FBgn0029608	X	2146973	1	R,S	26,13	0.000154572	3.24759e-05	0.215956	-0.613782
NM_001038736_at	FBgn0029608	X	2147330	1	R,S	30,9	1.26157e-05	4.53337e-07	0.289677	-0.708367
NM_130634_at	FBgn0029608	X	2147330	1	R,S	30,9	1.26157e-05	4.53337e-07	0.289677	-0.708367
NM_001038736_at	FBgn0029608	X	2147401	1	R,S	19,20	5.2089e-05	5.70733e-06	0.180551	-0.656356
NM_130634_at	FBgn0029608	X	2147401	1	R,S	19,20	5.2089e-05	5.70733e-06	0.180551	-0.656356
NM_001038736_at	FBgn0029608	X	2147663	1	R,S	20,19	2.50181e-05	1.60609e-06	0.190632	-0.683704
NM_130634_at	FBgn0029608	X	2147663	1	R,S	20,19	2.50181e-05	1.60609e-06	0.190632	-0.683704
NM_001038736_at	FBgn0029608	X	2147769	2	R,C	29,10	0.000216631	5.40401e-05	0.250811	-0.600023
NM_130634_at	FBgn0029608	X	2147769	2	R,C	29,10	0.000216631	5.40401e-05	0.250811	-0.600023
NM_001038736_at	FBgn0029608	X	2147907	1	R,S	30,9	1.26157e-05	4.53337e-07	0.289677	-0.708367
NM_130634_at	FBgn0029608	X	2147907	1	R,S	30,9	1.26157e-05	4.53337e-07	0.289677	-0.708367
NM_001038736_at	FBgn0029608	X	2148087	1	R,S	30,9	1.26157e-05	4.53337e-07	0.289677	-0.708367
NM_130634_at	FBgn0029608	X	2148087	1	R,S	30,9	1.26157e-05	4.53337e-07	0.289677	-0.708367
NM_001038736_at	FBgn0029608	X	2148549	1	R,S	31,8	8.48798e-05	1.27019e-05	0.272778	-0.637561
NM_130634_at	FBgn0029608	X	2148549	1	R,S	31,8	8.48798e-05	1.27019e-05	0.272778	-0.637561
NM_001038736_at	FBgn0029608	X	2148551	23	R,S,D	26,5,8	0.000115834	1.95075e-06	0.282628	-0.679691
NM_130634_at	FBgn0029608	X	2148551	23	R,S,D	26,5,8	0.000115834	1.95075e-06	0.282628	-0.679691
NM_001038736_at	FBgn0029608	X	2149138	1	R,S	31,8	8.48798e-05	1.27019e-05	0.272778	-0.637561
NM_130634_at	FBgn0029608	X	2149138	1	R,S	31,8	8.48798e-05	1.27019e-05	0.272778	-0.637561
NM_001038736_at	FBgn0029608	X	2150631	1	R,S	31,8	8.48798e-05	1.27019e-05	0.272778	-0.637561
NM_130634_at	FBgn0029608	X	2150631	1	R,S	31,8	8.48798e-05	1.27019e-05	0.272778	-0.637561
NM_001038736_at	FBgn0029608	X	2150671	1	R,S	26,13	7.42126e-05	1.02268e-05	0.197413	-0.64278
NM_130634_at	FBgn0029608	X	2150671	1	R,S	26,13	7.42126e-05	1.02268e-05	0.197413	-0.64278
NM_001038736_at	FBgn0029608	X	2153818	1	R,S	22,17	0.000131582	2.53496e-05	0.180252	-0.62025
NM_130634_at	FBgn0029608	X	2153818	1	R,S	22,17	0.000131582	2.53496e-05	0.180252	-0.62025
NM_130655_at	FBgn0029629	X	2504120	1	R,S,S	26,9,4	0.000118885	3.54765e-06	0.0675272	-0.666944
NM_130655_at	FBgn0029629	X	2504180	1	R,S	24,15	2.84177e-05	2.01418e-06	0.0436486	-0.679025
NM_130655_at	FBgn0029629	X	2504283	1	R,S	24,15	2.19843e-06	1.15356e-08	0.0486511	-0.768
NM_130678_at	FBgn0029639	X	2779291	0	R,I	24,15	5.31213e-05	5.89765e-06	0.329689	-0.65561
NM_130706_at	FBgn0029664	X	3378552	1	R,S	24,15	0.000196161	4.65888e-05	0.0841665	0.604098
NM_131994_at	FBgn0029765	X	5321365	1	S,R	19,20	0.00010555	1.79643e-05	0.171884	0.629008
NM_131994_at	FBgn0029765	X	5321370	1	S,R	19,20	0.00010555	1.79643e-05	0.171884	0.629008
NM_131994_at	FBgn0029765	X	5321376	1	S,R	19,20	0.00010555	1.79643e-05	0.171884	0.629008
NM_131994_at	FBgn0029765	X	5321826	1	S,R	7,32	0.000163631	3.54232e-05	0.231973	0.61148
NM_131995_at	FBgn0029766	X	5326875	0	R,I	21,18	0.000101195	1.68079e-05	0.192834	-0.63067
NM_132017_at	FBgn0029789	X	5579407	1	S,R	25,14	0.000111288	1.95239e-05	0.164927	0.626915
NM_132017_at	FBgn0029789	X	5579441	4	D,R	25,14	0.000111288	1.95239e-05	0.164927	0.626915
NM_132017_at	FBgn0029789	X	5579446	3	C,R	25,14	0.000111288	1.95239e-05	0.164927	0.626915
NM_132040_at	FBgn0029813	X	5712914	1	S,R	21,18	0.000159993	3.42307e-05	0.136648	-0.612389
NM_132040_at	FBgn0029813	X	5712934	1	S,R	21,18	0.000159993	3.42307e-05	0.136648	-0.612389
NM_132048_at	FBgn0029821	X	5801592	1	R,S	22,17	0.000207104	5.05336e-05	0.125444	-0.601872
NM_132048_at	FBgn0029821	X	5801596	1	R,S	22,17	0.000207104	5.05336e-05	0.125444	-0.601872
NM_132048_at	FBgn0029821	X	5801609	0	R,I	22,17	0.000207104	5.05336e-05	0.125444	-0.601872
NM_132048_at	FBgn0029821	X	5801614	1	R,S	22,17	0.000207104	5.05336e-05	0.125444	-0.601872
NM_132048_at	FBgn0029821	X	5801627	1	R,S	22,17	0.000207104	5.05336e-05	0.125444	-0.601872
NM_001103420_at	FBgn0029851	X	6129690	1	S,R	27,12	0.00026073	7.10715e-05	0.14622	-0.592349
NM_132073_at	FBgn0029851	X	6131423	1	R,S	26,13	0.000107511	1.84928e-05	0.140193	0.628281
NM_132073_at	FBgn0029851	X	6131425	1	R,S	26,13	0.000107511	1.84928e-05	0.140193	0.628281
NM_001103420_at	FBgn0029851	X	6133701	1	R,S	31,8	0.000227159	5.79894e-05	0.171459	0.598066
NM_001103420_at	FBgn0029851	X	6133713	1	R,S	31,8	0.000227159	5.79894e-05	0.171459	0.598066
NM_132085_at	FBgn0029863	X	6200787	1	S,R	18,21	0.000200268	4.80585e-05	0.135015	0.603249
NM_132085_at	FBgn0029863	X	6200802	1	S,R	18,21	0.000200268	4.80585e-05	0.135015	0.603249
NM_132132_at	FBgn0029912	X	6741894	1	S,R	21,16	0.000207675	4.54743e-05	0.233643	0.618249
NM_132132_at	FBgn0029912	X	6742066	1	R,S	9,30	9.61927e-05	1.55103e-05	0.349572	0.632664
NM_132156_at	FBgn0029937	X	6997786	0	R,I	32,7	0.000141227	2.82749e-05	0.0726165	-0.617416
NM_132156_at	FBgn0029937	X	6998822	1	R,S	32,7	0.000141227	2.82749e-05	0.0726165	-0.617416
NM_132156_at	FBgn0029937	X	6998826	1	R,S	32,7	0.000141227	2.82749e-05	0.0726165	-0.617416
NM_132156_at	FBgn0029937	X	6998834	1	R,D	32,7	0.000141227	2.82749e-05	0.0726165	-0.617416
NM_132156_at	FBgn0029937	X	6998849	1	R,S	32,7	0.000291173	8.35257e-05	0.0671311	-0.587733
NM_132156_at	FBgn0029937	X	6998854	0	R,I	32,7	0.000291173	8.35257e-05	0.0671311	-0.587733
NM_132156_at	FBgn0029937	X	6998884	1	R,S	32,7	0.000141227	2.82749e-05	0.0726165	-0.617416
NM_001103430_at	FBgn0029939	X	7134742	0	I,R	19,20	1.32992e-05	5.01274e-07	0.160963	0.706494
NM_001103430_at	FBgn0029939	X	7134749	1	S,R	23,16	0.000183791	4.22403e-05	0.145102	0.606759
NM_001103430_at	FBgn0029939	X	7135674	1	S,R	24,15	0.000109621	1.90666e-05	0.150278	0.627512
NM_001103430_at	FBgn0029939	X	7135760	0	I,R	17,18	4.91558e-05	3.41224e-06	0.16813	0.696217
NM_001103430_at	FBgn0029939	X	7135768	1	S,R	24,15	0.000109621	1.90666e-05	0.150278	0.627512
NM_001103430_at	FBgn0029939	X	7136782	1	S,R	23,16	1.62258e-05	7.28802e-07	0.163175	0.699394
NM_001103430_at	FBgn0029939	X	7138156	1	S,R	23,16	0.000103144	1.73225e-05	0.148021	0.629918
NM_001103430_at	FBgn0029939	X	7138165	1	D,R	23,16	0.000103144	1.73225e-05	0.148021	0.629918
[truncated: 6,546 more rows]
