# Supplementary material for: Genomic Variation and Its Impact on Gene Expression in Drosophila melanogaster
Source: PLoS Genet. 2012 Nov 15;8(11):e1003055. doi: 10.1371/journal.pgen.1003055 (PMC3499359; doi:10.1371/journal.pgen.1003055)
Supplement: Table S10 — List of significant associations detected in males. (XLSX) [file pgen.1003055.s026.xlsx]

## Sheet: S10
Table S10. List of significant associations detected in males
Note that some cis-eQTLs appear in more than one significant association
Allele types: R=reference, S=SNP, I=insertion, D=deletion, C=complex
AA: Allele Association, ASA: Alignment Score Association
Cross reference: S=Schrider et al CNP genes,
Transcript/ Probe set	Flybase gene	Chr	Cis-eQTL start	Cis-eQTL length	Allele types	Allele counts	AA P value	ASA P value	Effect size	Spearman correlation	Cross Reference
NM_001170161_at	FBgn0000014	3R	12653830	1	S,R	24,15	0.000219851	5.52396e-05	0.0885977	0.599415
NM_057345_at	FBgn0000014	3R	12653830	1	S,R	24,15	0.000219851	5.52396e-05	0.0885977	0.599415
NM_169733_at	FBgn0000014	3R	12653830	1	S,R	24,15	0.000219851	5.52396e-05	0.0885977	0.599415
NM_001170129_at	FBgn0000024	3R	9051907	1	S,R	19,20	0.000259513	7.05849e-05	0.137165	-0.592544
NM_057605_at	FBgn0000024	3R	9051907	1	S,R	19,20	0.000259513	7.05849e-05	0.137165	-0.592544
NM_001170129_at	FBgn0000024	3R	9076990	10	C,R	20,19	3.20427e-05	2.48713e-06	0.150443	-0.674588
NM_057605_at	FBgn0000024	3R	9076990	10	C,R	20,19	3.20427e-05	2.48713e-06	0.150443	-0.674588
NM_001170129_at	FBgn0000024	3R	9077002	2	C,R	20,19	3.20427e-05	2.48713e-06	0.150443	-0.674588
NM_057605_at	FBgn0000024	3R	9077002	2	C,R	20,19	3.20427e-05	2.48713e-06	0.150443	-0.674588
NM_001170129_at	FBgn0000024	3R	9077005	1	S,R	20,19	3.20427e-05	2.48713e-06	0.150443	-0.674588
NM_057605_at	FBgn0000024	3R	9077005	1	S,R	20,19	3.20427e-05	2.48713e-06	0.150443	-0.674588
NM_001170129_at	FBgn0000024	3R	9077555	1	R,S	28,11	0.000420835	0.000141773	0.146503	-0.5721
NM_057605_at	FBgn0000024	3R	9077555	1	R,S	28,11	0.000420835	0.000141773	0.146503	-0.5721
NM_001170129_at	FBgn0000024	3R	9077571	0	R,I	27,11	0.000478905	0.000163929	0.148347	-0.574128
NM_057605_at	FBgn0000024	3R	9077571	0	R,I	27,11	0.000478905	0.000163929	0.148347	-0.574128
NM_001170129_at	FBgn0000024	3R	9078765	1	S,R	15,24	2.84177e-05	2.01418e-06	0.154169	-0.679025
NM_057605_at	FBgn0000024	3R	9078765	1	S,R	15,24	2.84177e-05	2.01418e-06	0.154169	-0.679025
NM_079203_at	FBgn0000038	3L	4437670	1	S,R	13,26	1.78614e-05	8.70881e-07	0.145949	-0.695942
NM_079203_at	FBgn0000038	3L	4437687	1	S,R	12,27	5.90358e-05	7.0291e-06	0.142719	-0.651584
NM_079203_at	FBgn0000038	3L	4438146	1	S,R,S	9,25,5	0.000289353	1.09416e-05	0.156689	-0.641163
NM_079203_at	FBgn0000038	3L	4438152	1	S,R	14,25	7.73728e-05	1.09416e-05	0.131283	-0.641163
NM_057743_at	FBgn0000046	3R	9251323	1	S,R	15,24	0.000592042	0.000228625	0.0400267	-0.557269
NM_169525_at	FBgn0000046	3R	9251323	1	S,R	15,24	0.000592042	0.000228625	0.0400267	-0.557269
NM_001032095_at	FBgn0000055	2L	14611117	1	S,R	20,18	0.000229924	5.61257e-05	0.0273402	-0.605587
NM_001032096_at	FBgn0000055	2L	14611117	1	S,R	20,18	0.000229924	5.61257e-05	0.0273402	-0.605587
NM_001032099_at	FBgn0000055	2L	14611117	1	S,R	20,18	0.000229924	5.61257e-05	0.0273402	-0.605587
NM_057244_at	FBgn0000075	2L	19106987	2	R,D	22,17	0.000258644	7.0238e-05	0.232411	0.592683
NM_165278_at	FBgn0000075	2L	19106987	2	R,D	22,17	0.000258644	7.0238e-05	0.232411	0.592683
NM_130660_at	FBgn0000092	X	2588414	1	S,R	14,25	0.000252584	6.78318e-05	0.388098	-0.59367
NM_130660_at	FBgn0000092	X	2588453	1	S,R	14,25	0.000252584	6.78318e-05	0.388098	-0.59367
NM_130660_at	FBgn0000092	X	2588655	1	R,S	12,27	0.000182002	4.16217e-05	0.402469	0.607158
NM_001169588_at	FBgn0000099	2R	1613046	1	R,S	24,14	5.01291e-05	4.8879e-06	0.152069	-0.666642
NM_165445_at	FBgn0000099	2R	1613046	1	R,S	24,14	5.01291e-05	4.8879e-06	0.152069	-0.666642
NM_165445_at	FBgn0000099	2R	1621897	2	S,D	27,8	0.000301391	7.16399e-05	0.155917	0.619813
NM_170160_at	FBgn0000139	3R	20472640	1	R,S	24,14	0.000107303	1.72188e-05	0.0772312	-0.636792
NM_170159_at	FBgn0000139	3R	20472640	1	R,S	24,14	0.000107303	1.72188e-05	0.0772312	-0.636792
NM_176558_at	FBgn0000139	3R	20472640	1	R,S	24,14	0.000107303	1.72188e-05	0.0772312	-0.636792
NM_170160_at	FBgn0000139	3R	20472931	1	S,R	16,23	8.14213e-05	1.18803e-05	0.0765461	-0.639181
NM_170159_at	FBgn0000139	3R	20472931	1	S,R	16,23	8.14213e-05	1.18803e-05	0.0765461	-0.639181
NM_176558_at	FBgn0000139	3R	20472931	1	S,R	16,23	8.14213e-05	1.18803e-05	0.0765461	-0.639181
NM_170160_at	FBgn0000139	3R	20472943	1	S,R	13,26	0.000438964	0.000150492	0.0705323	-0.570286
NM_170159_at	FBgn0000139	3R	20472943	1	S,R	13,26	0.000438964	0.000150492	0.0705323	-0.570286
NM_176558_at	FBgn0000139	3R	20472943	1	S,R	13,26	0.000438964	0.000150492	0.0705323	-0.570286
NM_170160_at	FBgn0000139	3R	20476223	1	S,R	20,19	0.000148735	3.06172e-05	0.076428	-0.615334
NM_170159_at	FBgn0000139	3R	20476223	1	S,R	20,19	0.000148735	3.06172e-05	0.076428	-0.615334
NM_176558_at	FBgn0000139	3R	20476223	1	S,R	20,19	0.000148735	3.06172e-05	0.076428	-0.615334
NM_170160_at	FBgn0000139	3R	20476322	1	S,R	20,19	0.000148735	3.06172e-05	0.076428	-0.615334
NM_170159_at	FBgn0000139	3R	20476322	1	S,R	20,19	0.000148735	3.06172e-05	0.076428	-0.615334
NM_176558_at	FBgn0000139	3R	20476322	1	S,R	20,19	0.000148735	3.06172e-05	0.076428	-0.615334
NM_170160_at	FBgn0000139	3R	20476439	1	S,R	20,19	0.000148735	3.06172e-05	0.076428	-0.615334
NM_170159_at	FBgn0000139	3R	20476439	1	S,R	20,19	0.000148735	3.06172e-05	0.076428	-0.615334
NM_176558_at	FBgn0000139	3R	20476439	1	S,R	20,19	0.000148735	3.06172e-05	0.076428	-0.615334
NM_170160_at	FBgn0000139	3R	20476445	1	S,R	20,19	0.000148735	3.06172e-05	0.076428	-0.615334
NM_170159_at	FBgn0000139	3R	20476445	1	S,R	20,19	0.000148735	3.06172e-05	0.076428	-0.615334
NM_176558_at	FBgn0000139	3R	20476445	1	S,R	20,19	0.000148735	3.06172e-05	0.076428	-0.615334
NM_170160_at	FBgn0000139	3R	20476514	1	S,R	20,18	0.000257776	6.65969e-05	0.0743553	-0.600781
NM_170159_at	FBgn0000139	3R	20476514	1	S,R	20,18	0.000257776	6.65969e-05	0.0743553	-0.600781
NM_176558_at	FBgn0000139	3R	20476514	1	S,R	20,18	0.000257776	6.65969e-05	0.0743553	-0.600781
NM_170160_at	FBgn0000139	3R	20476577	1	S,R	20,18	0.000257776	6.65969e-05	0.0743553	-0.600781
NM_170159_at	FBgn0000139	3R	20476577	1	S,R	20,18	0.000257776	6.65969e-05	0.0743553	-0.600781
NM_176558_at	FBgn0000139	3R	20476577	1	S,R	20,18	0.000257776	6.65969e-05	0.0743553	-0.600781
NM_170160_at	FBgn0000139	3R	20476613	1	S,R	20,18	0.000257776	6.65969e-05	0.0743553	-0.600781
NM_170159_at	FBgn0000139	3R	20476613	1	S,R	20,18	0.000257776	6.65969e-05	0.0743553	-0.600781
NM_176558_at	FBgn0000139	3R	20476613	1	S,R	20,18	0.000257776	6.65969e-05	0.0743553	-0.600781
NM_170160_at	FBgn0000139	3R	20477426	2	R,D	29,10	0.000278562	7.83022e-05	0.0863333	-0.589588
NM_170159_at	FBgn0000139	3R	20477426	2	R,D	29,10	0.000278562	7.83022e-05	0.0863333	-0.589588
NM_176558_at	FBgn0000139	3R	20477426	2	R,D	29,10	0.000278562	7.83022e-05	0.0863333	-0.589588
NM_170160_at	FBgn0000139	3R	20477512	0	R,I	29,10	0.000278562	7.83022e-05	0.0863333	-0.589588
NM_170159_at	FBgn0000139	3R	20477512	0	R,I	29,10	0.000278562	7.83022e-05	0.0863333	-0.589588
NM_176558_at	FBgn0000139	3R	20477512	0	R,I	29,10	0.000278562	7.83022e-05	0.0863333	-0.589588
NM_079866_at	FBgn0000313	3R	27041952	1	R,S	27,12	0.000161167	3.46141e-05	0.0875072	-0.612094
NM_079866_at	FBgn0000313	3R	27042269	0	R,I	25,14	0.000178637	4.04648e-05	0.0767237	-0.607918
NM_135086_at	FBgn0000318	2L	5521331	1	S,R	12,27	0.00020535	4.98955e-05	0.0543682	-0.602221
NM_057876_at	FBgn0000447	3R	4483695	1	S,R	16,23	0.000754038	0.000318552	0.0358514	0.546546
NM_134311_at	FBgn0000447	3R	4483695	1	S,R	16,23	0.000754038	0.000318552	0.0358514	0.546546
NM_141935_at	FBgn0000455	3R	8232862	1	R,S	34,5	0.000356009	0.000111688	0.965666	-0.579246
NM_078722_at	FBgn0000497	2L	721662	8	R,S,D	20,12,7	0.000229435	0.619913	0.258806	-0.0819519
NM_078722_at	FBgn0000497	2L	724643	1	R,S	25,14	0.000200664	4.8201e-05	0.166366	0.603168
NM_079361_at	FBgn0000565	3L	15498099	1	S,R	23,16	0.000205822	5.00668e-05	0.173826	-0.602127
NM_168622_at	FBgn0000565	3L	15498099	1	S,R	23,16	0.000205822	5.00668e-05	0.173826	-0.602127
NM_168623_at	FBgn0000565	3L	15498099	1	S,R	23,16	0.000205822	5.00668e-05	0.173826	-0.602127
NM_206371_at	FBgn0000565	3L	15498099	1	S,R	23,16	0.000205822	5.00668e-05	0.173826	-0.602127
NM_168740_at	FBgn0000567	3L	17612638	1	R,S	25,14	0.000158899	3.38742e-05	0.148482	0.612667
NM_168739_at	FBgn0000567	3L	17612638	1	R,S	25,14	0.000158899	3.38742e-05	0.148482	0.612667
NM_165250_at	FBgn0000636	2L	18317924	1	S,R	25,13	8.74252e-05	1.237e-05	0.102458	-0.64495
NM_165250_at	FBgn0000636	2L	18317949	1	S,R	26,13	6.54764e-05	8.33664e-06	0.102432	-0.647613
NM_165250_at	FBgn0000636	2L	18385566	1	S,R	14,25	0.000125418	2.35312e-05	0.101239	0.622166
NM_001103703_at	FBgn0000636	2L	18386459	1	S,R	21,17	0.000143625	2.72987e-05	0.110934	0.625019
NM_165250_at	FBgn0000636	2L	18386459	1	S,R	21,17	3.71093e-05	2.9002e-06	0.104215	0.678109
NM_165250_at	FBgn0000636	2L	18387918	1	S,R	15,24	0.000138679	2.7493e-05	0.0994529	0.618147
NM_165250_at	FBgn0000636	2L	18388850	1	S,R	20,19	0.000132766	2.57035e-05	0.096006	0.619892
NM_001103703_at	FBgn0000636	2L	18391187	1	S,R	14,25	0.000252584	6.78318e-05	0.103774	0.59367
NM_165250_at	FBgn0000636	2L	18392580	2	R,C	24,15	2.20036e-05	1.27494e-06	0.111389	-0.688391
NM_165250_at	FBgn0000636	2L	18392663	1	R,S	18,20	0.000162367	3.30291e-05	0.0960587	-0.620006
NM_165250_at	FBgn0000636	2L	18392695	1	R,S	19,20	0.000259513	7.05849e-05	0.0917063	-0.592544
NM_165250_at	FBgn0000636	2L	18393097	7	R,D	19,20	0.000259513	7.05849e-05	0.0917063	-0.592544
NM_165250_at	FBgn0000636	2L	18402099	1	R,S	19,20	0.000186246	4.30935e-05	0.095579	-0.606218
NM_079999_at	FBgn0000711	X	10299418	1	R,D	31,7	0.000241215	6.03103e-05	0.0852057	-0.603576
NM_167229_at	FBgn0000711	X	10299418	1	R,D	31,7	0.000241215	6.03103e-05	0.0852057	-0.603576
NM_079999_at	FBgn0000711	X	10300369	1	R,S	31,8	8.48798e-05	1.27019e-05	0.0867913	-0.637561
NM_167229_at	FBgn0000711	X	10300369	1	R,S	31,8	8.48798e-05	1.27019e-05	0.0867913	-0.637561
NM_079999_at	FBgn0000711	X	10301108	1	R,S	31,8	8.48798e-05	1.27019e-05	0.0867913	-0.637561
NM_167229_at	FBgn0000711	X	10301108	1	R,S	31,8	8.48798e-05	1.27019e-05	0.0867913	-0.637561
NM_079999_at	FBgn0000711	X	10302267	1	R,S	32,7	4.15333e-05	3.89268e-06	0.0975334	-0.66491
NM_167229_at	FBgn0000711	X	10302267	1	R,S	32,7	4.15333e-05	3.89268e-06	0.0975334	-0.66491
NM_079999_at	FBgn0000711	X	10302291	1	S,R	8,31	2.99758e-05	2.21284e-06	0.0899835	-0.677055
NM_167229_at	FBgn0000711	X	10302291	1	S,R	8,31	2.99758e-05	2.21284e-06	0.0899835	-0.677055
NM_079999_at	FBgn0000711	X	10303914	1	R,S	33,6	0.00029458	8.49519e-05	0.0844367	-0.587245
NM_167229_at	FBgn0000711	X	10303914	1	R,S	33,6	0.00029458	8.49519e-05	0.0844367	-0.587245
NM_079999_at	FBgn0000711	X	10303918	1	R,S	33,6	0.00029458	8.49519e-05	0.0844367	-0.587245
NM_167229_at	FBgn0000711	X	10303918	1	R,S	33,6	0.00029458	8.49519e-05	0.0844367	-0.587245
NM_079999_at	FBgn0000711	X	10303931	1	R,S	32,7	4.15333e-05	3.89268e-06	0.0975334	-0.66491
NM_167229_at	FBgn0000711	X	10303931	1	R,S	32,7	4.15333e-05	3.89268e-06	0.0975334	-0.66491
NM_079999_at	FBgn0000711	X	10303934	0	R,I	32,7	4.15333e-05	3.89268e-06	0.0975334	-0.66491
NM_167229_at	FBgn0000711	X	10303934	0	R,I	32,7	4.15333e-05	3.89268e-06	0.0975334	-0.66491
NM_079999_at	FBgn0000711	X	10303937	1	R,S	32,7	4.15333e-05	3.89268e-06	0.0975334	-0.66491
NM_167229_at	FBgn0000711	X	10303937	1	R,S	32,7	4.15333e-05	3.89268e-06	0.0975334	-0.66491
NM_079999_at	FBgn0000711	X	10304026	1	R,S	33,6	0.000217416	5.43318e-05	0.0946703	-0.599874
NM_167229_at	FBgn0000711	X	10304026	1	R,S	33,6	0.000217416	5.43318e-05	0.0946703	-0.599874
NM_079999_at	FBgn0000711	X	10304117	1	R,S	33,6	0.000217416	5.43318e-05	0.0946703	-0.599874
NM_167229_at	FBgn0000711	X	10304117	1	R,S	33,6	0.000217416	5.43318e-05	0.0946703	-0.599874
NM_079999_at	FBgn0000711	X	10305411	1	R,S	32,7	4.15333e-05	3.89268e-06	0.0975334	-0.66491
NM_167229_at	FBgn0000711	X	10305411	1	R,S	32,7	4.15333e-05	3.89268e-06	0.0975334	-0.66491
NM_079999_at	FBgn0000711	X	10305420	1	R,S	32,7	4.15333e-05	3.89268e-06	0.0975334	-0.66491
NM_167229_at	FBgn0000711	X	10305420	1	R,S	32,7	4.15333e-05	3.89268e-06	0.0975334	-0.66491
NM_079999_at	FBgn0000711	X	10305741	1	R,S	32,7	4.15333e-05	3.89268e-06	0.0975334	-0.66491
NM_167229_at	FBgn0000711	X	10305741	1	R,S	32,7	4.15333e-05	3.89268e-06	0.0975334	-0.66491
NM_079999_at	FBgn0000711	X	10306111	0	R,I	32,7	4.15333e-05	3.89268e-06	0.0975334	-0.66491
NM_167229_at	FBgn0000711	X	10306111	0	R,I	32,7	4.15333e-05	3.89268e-06	0.0975334	-0.66491
NM_079999_at	FBgn0000711	X	10308170	1	R,S	33,6	0.000116408	2.09493e-05	0.101798	-0.625132
NM_167229_at	FBgn0000711	X	10308170	1	R,S	33,6	0.000116408	2.09493e-05	0.101798	-0.625132
NM_079999_at	FBgn0000711	X	10308596	1	R,S	33,6	0.000116408	2.09493e-05	0.101798	-0.625132
NM_167229_at	FBgn0000711	X	10308596	1	R,S	33,6	0.000116408	2.09493e-05	0.101798	-0.625132
NM_079999_at	FBgn0000711	X	10308699	1	R,S	32,7	7.73728e-05	1.09416e-05	0.0926419	-0.641163
NM_167229_at	FBgn0000711	X	10308699	1	R,S	32,7	7.73728e-05	1.09416e-05	0.0926419	-0.641163
NM_079999_at	FBgn0000711	X	10308722	1	R,S	32,7	7.73728e-05	1.09416e-05	0.0926419	-0.641163
NM_167229_at	FBgn0000711	X	10308722	1	R,S	32,7	7.73728e-05	1.09416e-05	0.0926419	-0.641163
NM_079999_at	FBgn0000711	X	10309012	6	R,D	32,7	7.73728e-05	1.09416e-05	0.0926419	-0.641163
NM_167229_at	FBgn0000711	X	10309012	6	R,D	32,7	7.73728e-05	1.09416e-05	0.0926419	-0.641163
NM_079564_at	FBgn0000723	3R	5191593	1	D,R	23,16	0.000230316	5.91882e-05	0.0898378	0.597495
NM_169276_at	FBgn0000723	3R	5191593	1	D,R	23,16	0.000230316	5.91882e-05	0.0898378	0.597495
NM_169275_at	FBgn0000723	3R	5191593	1	D,R	23,16	0.000230316	5.91882e-05	0.0898378	0.597495
NM_169274_at	FBgn0000723	3R	5191593	1	D,R	23,16	0.000230316	5.91882e-05	0.0898378	0.597495
NM_079746_at	FBgn0001098	3R	19768227	1	R,S	29,10	0.000216631	5.40401e-05	0.0539954	0.600023
NM_170101_at	FBgn0001098	3R	19768227	1	R,S	29,10	0.000216631	5.40401e-05	0.0539954	0.600023
NM_206551_at	FBgn0001098	3R	19768227	1	R,S	29,10	0.000216631	5.40401e-05	0.0539954	0.600023
NM_079746_at	FBgn0001098	3R	19768239	1	R,S	29,10	0.000216631	5.40401e-05	0.0539954	0.600023
NM_170101_at	FBgn0001098	3R	19768239	1	R,S	29,10	0.000216631	5.40401e-05	0.0539954	0.600023
NM_206551_at	FBgn0001098	3R	19768239	1	R,S	29,10	0.000216631	5.40401e-05	0.0539954	0.600023
NM_079746_at	FBgn0001098	3R	19768255	1	R,S	29,10	0.000216631	5.40401e-05	0.0539954	0.600023
NM_170101_at	FBgn0001098	3R	19768255	1	R,S	29,10	0.000216631	5.40401e-05	0.0539954	0.600023
NM_206551_at	FBgn0001098	3R	19768255	1	R,S	29,10	0.000216631	5.40401e-05	0.0539954	0.600023
NM_079746_at	FBgn0001098	3R	19768257	16	R,D	29,10	0.000216631	5.40401e-05	0.0539954	0.600023
NM_170101_at	FBgn0001098	3R	19768257	16	R,D	29,10	0.000216631	5.40401e-05	0.0539954	0.600023
NM_206551_at	FBgn0001098	3R	19768257	16	R,D	29,10	0.000216631	5.40401e-05	0.0539954	0.600023
NM_001169812_at	FBgn0001123	2R	19832867	1	S,R	19,20	4.06556e-06	4.56012e-08	0.0831134	0.747517
NM_058157_at	FBgn0001123	2R	19832867	1	S,R	19,20	4.06556e-06	4.56012e-08	0.0831134	0.747517
NM_058158_at	FBgn0001123	2R	19832867	1	S,R	19,20	4.06556e-06	4.56012e-08	0.0831134	0.747517
NM_166640_at	FBgn0001123	2R	19832867	1	S,R	19,20	4.06556e-06	4.56012e-08	0.0831134	0.747517
NM_001169812_at	FBgn0001123	2R	19832875	1	S,R	18,21	1.45456e-06	4.31628e-09	0.0870588	0.781482
NM_058157_at	FBgn0001123	2R	19832875	1	S,R	18,21	1.45456e-06	4.31628e-09	0.0870588	0.781482
NM_058158_at	FBgn0001123	2R	19832875	1	S,R	18,21	1.45456e-06	4.31628e-09	0.0870588	0.781482
NM_166640_at	FBgn0001123	2R	19832875	1	S,R	18,21	1.45456e-06	4.31628e-09	0.0870588	0.781482
NM_001169812_at	FBgn0001123	2R	19832932	1	S,R	14,25	3.5022e-07	9.21257e-11	0.0983172	0.826388
NM_058157_at	FBgn0001123	2R	19832932	1	S,R	14,25	3.5022e-07	9.21257e-11	0.0983172	0.826388
NM_058158_at	FBgn0001123	2R	19832932	1	S,R	14,25	3.5022e-07	9.21257e-11	0.0983172	0.826388
NM_166640_at	FBgn0001123	2R	19832932	1	S,R	14,25	3.5022e-07	9.21257e-11	0.0983172	0.826388
NM_001169812_at	FBgn0001123	2R	19832934	1	S,R	14,25	3.5022e-07	9.21257e-11	0.0983172	0.826388
NM_058157_at	FBgn0001123	2R	19832934	1	S,R	14,25	3.5022e-07	9.21257e-11	0.0983172	0.826388
NM_058158_at	FBgn0001123	2R	19832934	1	S,R	14,25	3.5022e-07	9.21257e-11	0.0983172	0.826388
NM_166640_at	FBgn0001123	2R	19832934	1	S,R	14,25	3.5022e-07	9.21257e-11	0.0983172	0.826388
NM_001169812_at	FBgn0001123	2R	19833021	1	R,S	20,19	0.000322541	9.68886e-05	0.0650365	-0.583428
NM_058157_at	FBgn0001123	2R	19833021	1	R,S	20,19	0.000322541	9.68886e-05	0.0650365	-0.583428
NM_058158_at	FBgn0001123	2R	19833021	1	R,S	20,19	0.000322541	9.68886e-05	0.0650365	-0.583428
NM_166640_at	FBgn0001123	2R	19833021	1	R,S	20,19	0.000322541	9.68886e-05	0.0650365	-0.583428
NM_001169812_at	FBgn0001123	2R	19833167	0	I,R	15,24	2.77062e-07	4.5016e-11	0.0966375	0.833561
NM_058157_at	FBgn0001123	2R	19833167	0	I,R	15,24	2.77062e-07	4.5016e-11	0.0966375	0.833561
NM_058158_at	FBgn0001123	2R	19833167	0	I,R	15,24	2.77062e-07	4.5016e-11	0.0966375	0.833561
NM_166640_at	FBgn0001123	2R	19833167	0	I,R	15,24	2.77062e-07	4.5016e-11	0.0966375	0.833561
NM_001169812_at	FBgn0001123	2R	19833176	1	S,R	18,21	1.45456e-06	4.31628e-09	0.0870588	0.781482
NM_058157_at	FBgn0001123	2R	19833176	1	S,R	18,21	1.45456e-06	4.31628e-09	0.0870588	0.781482
NM_058158_at	FBgn0001123	2R	19833176	1	S,R	18,21	1.45456e-06	4.31628e-09	0.0870588	0.781482
NM_166640_at	FBgn0001123	2R	19833176	1	S,R	18,21	1.45456e-06	4.31628e-09	0.0870588	0.781482
NM_001169812_at	FBgn0001123	2R	19833183	1	S,R	18,21	1.45456e-06	4.31628e-09	0.0870588	0.781482
NM_058157_at	FBgn0001123	2R	19833183	1	S,R	18,21	1.45456e-06	4.31628e-09	0.0870588	0.781482
NM_058158_at	FBgn0001123	2R	19833183	1	S,R	18,21	1.45456e-06	4.31628e-09	0.0870588	0.781482
NM_166640_at	FBgn0001123	2R	19833183	1	S,R	18,21	1.45456e-06	4.31628e-09	0.0870588	0.781482
NM_001169812_at	FBgn0001123	2R	19833189	1	S,R	17,22	3.98551e-07	1.35211e-10	0.0919321	0.822406
NM_058157_at	FBgn0001123	2R	19833189	1	S,R	17,22	3.98551e-07	1.35211e-10	0.0919321	0.822406
NM_058158_at	FBgn0001123	2R	19833189	1	S,R	17,22	3.98551e-07	1.35211e-10	0.0919321	0.822406
NM_166640_at	FBgn0001123	2R	19833189	1	S,R	17,22	3.98551e-07	1.35211e-10	0.0919321	0.822406
NM_001169812_at	FBgn0001123	2R	19833194	1	S,R	17,22	3.98551e-07	1.35211e-10	0.0919321	0.822406
NM_058157_at	FBgn0001123	2R	19833194	1	S,R	17,22	3.98551e-07	1.35211e-10	0.0919321	0.822406
NM_058158_at	FBgn0001123	2R	19833194	1	S,R	17,22	3.98551e-07	1.35211e-10	0.0919321	0.822406
NM_166640_at	FBgn0001123	2R	19833194	1	S,R	17,22	3.98551e-07	1.35211e-10	0.0919321	0.822406
NM_134792_at	FBgn0001125	2L	1974538	4	R,D	25,14	0.000252584	6.78318e-05	0.0946403	-0.59367
NM_164446_at	FBgn0001125	2L	1974538	4	R,D	25,14	0.000252584	6.78318e-05	0.0946403	-0.59367
NM_164445_at	FBgn0001125	2L	1974538	4	R,D	25,14	0.000252584	6.78318e-05	0.0946403	-0.59367
NM_134792_at	FBgn0001125	2L	1979261	1	R,S	30,9	7.28848e-05	9.93127e-06	0.114598	-0.643478
NM_164446_at	FBgn0001125	2L	1979261	1	R,S	30,9	7.28848e-05	9.93127e-06	0.114598	-0.643478
NM_164445_at	FBgn0001125	2L	1979261	1	R,S	30,9	7.28848e-05	9.93127e-06	0.114598	-0.643478
NM_134792_at	FBgn0001125	2L	1981401	1	R,S	28,10	4.55401e-05	4.14418e-06	0.111665	-0.670322
NM_164446_at	FBgn0001125	2L	1981401	1	R,S	28,10	4.55401e-05	4.14418e-06	0.111665	-0.670322
NM_164445_at	FBgn0001125	2L	1981401	1	R,S	28,10	4.55401e-05	4.14418e-06	0.111665	-0.670322
NM_134792_at	FBgn0001125	2L	1981558	1	R,S	29,10	0.000245773	6.51542e-05	0.0971851	-0.594805
NM_164446_at	FBgn0001125	2L	1981558	1	R,S	29,10	0.000245773	6.51542e-05	0.0971851	-0.594805
NM_164445_at	FBgn0001125	2L	1981558	1	R,S	29,10	0.000245773	6.51542e-05	0.0971851	-0.594805
NM_134792_at	FBgn0001125	2L	1981561	1	R,S	29,10	0.000245773	6.51542e-05	0.0971851	-0.594805
NM_164446_at	FBgn0001125	2L	1981561	1	R,S	29,10	0.000245773	6.51542e-05	0.0971851	-0.594805
NM_164445_at	FBgn0001125	2L	1981561	1	R,S	29,10	0.000245773	6.51542e-05	0.0971851	-0.594805
NM_134792_at	FBgn0001125	2L	1982815	1	S,R	12,27	0.000126046	2.37148e-05	0.0970136	-0.621966
NM_164446_at	FBgn0001125	2L	1982815	1	S,R	12,27	0.000126046	2.37148e-05	0.0970136	-0.621966
NM_164445_at	FBgn0001125	2L	1982815	1	S,R	12,27	0.000126046	2.37148e-05	0.0970136	-0.621966
NM_134792_at	FBgn0001125	2L	1982827	1	S,R	12,27	0.000126046	2.37148e-05	0.0970136	-0.621966
NM_164446_at	FBgn0001125	2L	1982827	1	S,R	12,27	0.000126046	2.37148e-05	0.0970136	-0.621966
NM_164445_at	FBgn0001125	2L	1982827	1	S,R	12,27	0.000126046	2.37148e-05	0.0970136	-0.621966
NM_134792_at	FBgn0001125	2L	1982959	1	S,R	11,28	0.000108851	1.88567e-05	0.101611	-0.627791
NM_164446_at	FBgn0001125	2L	1982959	1	S,R	11,28	0.000108851	1.88567e-05	0.101611	-0.627791
NM_164445_at	FBgn0001125	2L	1982959	1	S,R	11,28	0.000108851	1.88567e-05	0.101611	-0.627791
NM_134792_at	FBgn0001125	2L	1984919	1	S,R	13,26	1.3635e-05	5.25569e-07	0.107275	-0.705608
NM_164446_at	FBgn0001125	2L	1984919	1	S,R	13,26	1.3635e-05	5.25569e-07	0.107275	-0.705608
NM_164445_at	FBgn0001125	2L	1984919	1	S,R	13,26	1.3635e-05	5.25569e-07	0.107275	-0.705608
NM_134792_at	FBgn0001125	2L	1985006	1	R,S	26,13	8.84614e-07	1.2292e-09	0.12172	-0.797433
NM_164446_at	FBgn0001125	2L	1985006	1	R,S	26,13	8.84614e-07	1.2292e-09	0.12172	-0.797433
NM_164445_at	FBgn0001125	2L	1985006	1	R,S	26,13	8.84614e-07	1.2292e-09	0.12172	-0.797433
NM_134792_at	FBgn0001125	2L	1985099	1	R,S	28,11	2.19104e-05	1.26518e-06	0.107259	-0.688545
NM_164446_at	FBgn0001125	2L	1985099	1	R,S	28,11	2.19104e-05	1.26518e-06	0.107259	-0.688545
NM_164445_at	FBgn0001125	2L	1985099	1	R,S	28,11	2.19104e-05	1.26518e-06	0.107259	-0.688545
NM_134792_at	FBgn0001125	2L	1985318	1	R,S	27,12	4.33198e-06	5.2264e-08	0.114671	-0.745372
NM_164446_at	FBgn0001125	2L	1985318	1	R,S	27,12	4.33198e-06	5.2264e-08	0.114671	-0.745372
NM_164445_at	FBgn0001125	2L	1985318	1	R,S	27,12	4.33198e-06	5.2264e-08	0.114671	-0.745372
NM_134792_at	FBgn0001125	2L	1985354	1	R,S	27,12	4.33198e-06	5.2264e-08	0.114671	-0.745372
NM_164446_at	FBgn0001125	2L	1985354	1	R,S	27,12	4.33198e-06	5.2264e-08	0.114671	-0.745372
NM_164445_at	FBgn0001125	2L	1985354	1	R,S	27,12	4.33198e-06	5.2264e-08	0.114671	-0.745372
NM_134792_at	FBgn0001125	2L	1985387	1	R,S	26,13	3.93402e-05	3.54765e-06	0.10116	-0.666944
NM_164446_at	FBgn0001125	2L	1985387	1	R,S	26,13	3.93402e-05	3.54765e-06	0.10116	-0.666944
NM_164445_at	FBgn0001125	2L	1985387	1	R,S	26,13	3.93402e-05	3.54765e-06	0.10116	-0.666944
NM_134792_at	FBgn0001125	2L	1985413	1	R,S	26,13	5.1593e-06	7.57024e-08	0.110325	-0.739438
NM_164446_at	FBgn0001125	2L	1985413	1	R,S	26,13	5.1593e-06	7.57024e-08	0.110325	-0.739438
NM_164445_at	FBgn0001125	2L	1985413	1	R,S	26,13	5.1593e-06	7.57024e-08	0.110325	-0.739438
NM_134792_at	FBgn0001125	2L	1986123	1	R,S	29,9	0.000255497	6.57218e-05	0.101916	-0.601155
NM_164446_at	FBgn0001125	2L	1986123	1	R,S	29,9	0.000255497	6.57218e-05	0.101916	-0.601155
NM_164445_at	FBgn0001125	2L	1986123	1	R,S	29,9	0.000255497	6.57218e-05	0.101916	-0.601155
NM_134792_at	FBgn0001125	2L	1986135	1	R,S	29,10	0.000278562	7.83022e-05	0.0945196	-0.589588
NM_164446_at	FBgn0001125	2L	1986135	1	R,S	29,10	0.000278562	7.83022e-05	0.0945196	-0.589588
NM_164445_at	FBgn0001125	2L	1986135	1	R,S	29,10	0.000278562	7.83022e-05	0.0945196	-0.589588
NM_134792_at	FBgn0001125	2L	1986157	1	R,S	28,11	3.31245e-05	2.63544e-06	0.104666	-0.673357
NM_164446_at	FBgn0001125	2L	1986157	1	R,S	28,11	3.31245e-05	2.63544e-06	0.104666	-0.673357
NM_164445_at	FBgn0001125	2L	1986157	1	R,S	28,11	3.31245e-05	2.63544e-06	0.104666	-0.673357
NM_134792_at	FBgn0001125	2L	1986167	2	R,S	27,10	0.000193219	4.06835e-05	0.092061	-0.621287
NM_164446_at	FBgn0001125	2L	1986167	2	R,S	27,10	0.000193219	4.06835e-05	0.092061	-0.621287
NM_164445_at	FBgn0001125	2L	1986167	2	R,S	27,10	0.000193219	4.06835e-05	0.092061	-0.621287
NM_134792_at	FBgn0001125	2L	1986206	1	R,S	28,11	3.31245e-05	2.63544e-06	0.104666	-0.673357
NM_164446_at	FBgn0001125	2L	1986206	1	R,S	28,11	3.31245e-05	2.63544e-06	0.104666	-0.673357
NM_164445_at	FBgn0001125	2L	1986206	1	R,S	28,11	3.31245e-05	2.63544e-06	0.104666	-0.673357
NM_134792_at	FBgn0001125	2L	1986262	1	R,S	26,13	7.86497e-06	1.79799e-07	0.107962	-0.724939
NM_164446_at	FBgn0001125	2L	1986262	1	R,S	26,13	7.86497e-06	1.79799e-07	0.107962	-0.724939
NM_164445_at	FBgn0001125	2L	1986262	1	R,S	26,13	7.86497e-06	1.79799e-07	0.107962	-0.724939
NM_134792_at	FBgn0001125	2L	1986302	1	R,S	27,12	6.68444e-06	1.29389e-07	0.112206	-0.730564
NM_164446_at	FBgn0001125	2L	1986302	1	R,S	27,12	6.68444e-06	1.29389e-07	0.112206	-0.730564
NM_164445_at	FBgn0001125	2L	1986302	1	R,S	27,12	6.68444e-06	1.29389e-07	0.112206	-0.730564
NM_134792_at	FBgn0001125	2L	1986458	1	R,S,I	3,13,20	2.47921e-05	0.593945	0.120461	0.0919098
NM_164446_at	FBgn0001125	2L	1986458	1	R,S,I	3,13,20	2.47921e-05	0.593945	0.120461	0.0919098
NM_164445_at	FBgn0001125	2L	1986458	1	R,S,I	3,13,20	2.47921e-05	0.593945	0.120461	0.0919098
NM_134792_at	FBgn0001125	2L	1986547	1	S,R	14,24	1.98249e-05	9.29695e-07	0.104513	-0.701466
NM_164446_at	FBgn0001125	2L	1986547	1	S,R	14,24	1.98249e-05	9.29695e-07	0.104513	-0.701466
NM_164445_at	FBgn0001125	2L	1986547	1	S,R	14,24	1.98249e-05	9.29695e-07	0.104513	-0.701466
NM_134792_at	FBgn0001125	2L	1986569	1	R,S	29,10	0.000147478	3.02213e-05	0.0977708	-0.615675
NM_164446_at	FBgn0001125	2L	1986569	1	R,S	29,10	0.000147478	3.02213e-05	0.0977708	-0.615675
NM_164445_at	FBgn0001125	2L	1986569	1	R,S	29,10	0.000147478	3.02213e-05	0.0977708	-0.615675
NM_134792_at	FBgn0001125	2L	1986595	1	R,S	28,11	3.31245e-05	2.63544e-06	0.104666	-0.673357
NM_164446_at	FBgn0001125	2L	1986595	1	R,S	28,11	3.31245e-05	2.63544e-06	0.104666	-0.673357
NM_164445_at	FBgn0001125	2L	1986595	1	R,S	28,11	3.31245e-05	2.63544e-06	0.104666	-0.673357
NM_134792_at	FBgn0001125	2L	1986604	0	I,R	14,25	8.74102e-05	1.33143e-05	0.0914788	-0.636414
NM_164446_at	FBgn0001125	2L	1986604	0	I,R	14,25	8.74102e-05	1.33143e-05	0.0914788	-0.636414
NM_164445_at	FBgn0001125	2L	1986604	0	I,R	14,25	8.74102e-05	1.33143e-05	0.0914788	-0.636414
NM_134792_at	FBgn0001125	2L	1986687	54	S,S,R	7,12,19	0.00022701	0.000225435	0.101646	-0.56412
NM_164446_at	FBgn0001125	2L	1986687	54	S,S,R	7,12,19	0.00022701	0.000225435	0.101646	-0.56412
NM_164445_at	FBgn0001125	2L	1986687	54	S,S,R	7,12,19	0.00022701	0.000225435	0.101646	-0.56412
NM_134792_at	FBgn0001125	2L	1986859	1	R,S	27,12	3.49815e-05	2.89745e-06	0.100319	-0.671329
NM_164446_at	FBgn0001125	2L	1986859	1	R,S	27,12	3.49815e-05	2.89745e-06	0.100319	-0.671329
NM_164445_at	FBgn0001125	2L	1986859	1	R,S	27,12	3.49815e-05	2.89745e-06	0.100319	-0.671329
NM_134792_at	FBgn0001125	2L	1986864	1	R,S	27,12	3.49815e-05	2.89745e-06	0.100319	-0.671329
NM_164446_at	FBgn0001125	2L	1986864	1	R,S	27,12	3.49815e-05	2.89745e-06	0.100319	-0.671329
NM_164445_at	FBgn0001125	2L	1986864	1	R,S	27,12	3.49815e-05	2.89745e-06	0.100319	-0.671329
NM_134792_at	FBgn0001125	2L	1987105	1	S,R	13,25	2.03024e-05	9.71995e-07	0.106814	-0.700593
NM_164446_at	FBgn0001125	2L	1987105	1	S,R	13,25	2.03024e-05	9.71995e-07	0.106814	-0.700593
NM_164445_at	FBgn0001125	2L	1987105	1	S,R	13,25	2.03024e-05	9.71995e-07	0.106814	-0.700593
NM_134792_at	FBgn0001125	2L	1987129	1	S,R	14,25	1.91616e-05	9.91059e-07	0.102076	-0.693406
NM_164446_at	FBgn0001125	2L	1987129	1	S,R	14,25	1.91616e-05	9.91059e-07	0.102076	-0.693406
NM_164445_at	FBgn0001125	2L	1987129	1	S,R	14,25	1.91616e-05	9.91059e-07	0.102076	-0.693406
NM_134792_at	FBgn0001125	2L	1987133	1	S,R	14,25	1.91616e-05	9.91059e-07	0.102076	-0.693406
NM_164446_at	FBgn0001125	2L	1987133	1	S,R	14,25	1.91616e-05	9.91059e-07	0.102076	-0.693406
NM_164445_at	FBgn0001125	2L	1987133	1	S,R	14,25	1.91616e-05	9.91059e-07	0.102076	-0.693406
NM_134792_at	FBgn0001125	2L	1987153	1	S,R	14,25	1.91616e-05	9.91059e-07	0.102076	-0.693406
NM_164446_at	FBgn0001125	2L	1987153	1	S,R	14,25	1.91616e-05	9.91059e-07	0.102076	-0.693406
NM_164445_at	FBgn0001125	2L	1987153	1	S,R	14,25	1.91616e-05	9.91059e-07	0.102076	-0.693406
NM_134792_at	FBgn0001125	2L	1987155	1	S,R	13,26	6.54764e-05	8.33664e-06	0.0970997	-0.647613
NM_164446_at	FBgn0001125	2L	1987155	1	S,R	13,26	6.54764e-05	8.33664e-06	0.0970997	-0.647613
NM_164445_at	FBgn0001125	2L	1987155	1	S,R	13,26	6.54764e-05	8.33664e-06	0.0970997	-0.647613
NM_134792_at	FBgn0001125	2L	1987190	5	C,R	14,25	1.91616e-05	9.91059e-07	0.102076	-0.693406
NM_164446_at	FBgn0001125	2L	1987190	5	C,R	14,25	1.91616e-05	9.91059e-07	0.102076	-0.693406
NM_164445_at	FBgn0001125	2L	1987190	5	C,R	14,25	1.91616e-05	9.91059e-07	0.102076	-0.693406
NM_134792_at	FBgn0001125	2L	1987852	1	R,S	26,12	8.22172e-06	1.65624e-07	0.113641	-0.733109
NM_164446_at	FBgn0001125	2L	1987852	1	R,S	26,12	8.22172e-06	1.65624e-07	0.113641	-0.733109
NM_164445_at	FBgn0001125	2L	1987852	1	R,S	26,12	8.22172e-06	1.65624e-07	0.113641	-0.733109
NM_134792_at	FBgn0001125	2L	1987894	2	S,R	13,25	1.00831e-05	2.5071e-07	0.108615	-0.725885
NM_164446_at	FBgn0001125	2L	1987894	2	S,R	13,25	1.00831e-05	2.5071e-07	0.108615	-0.725885
NM_164445_at	FBgn0001125	2L	1987894	2	S,R	13,25	1.00831e-05	2.5071e-07	0.108615	-0.725885
NM_134792_at	FBgn0001125	2L	1987904	1	S,R	14,25	1.91616e-05	9.91059e-07	0.102076	-0.693406
NM_164446_at	FBgn0001125	2L	1987904	1	S,R	14,25	1.91616e-05	9.91059e-07	0.102076	-0.693406
NM_164445_at	FBgn0001125	2L	1987904	1	S,R	14,25	1.91616e-05	9.91059e-07	0.102076	-0.693406
NM_134792_at	FBgn0001125	2L	1988124	1	R,S	30,9	9.61927e-05	1.55103e-05	0.110911	-0.632664
NM_164446_at	FBgn0001125	2L	1988124	1	R,S	30,9	9.61927e-05	1.55103e-05	0.110911	-0.632664
NM_164445_at	FBgn0001125	2L	1988124	1	R,S	30,9	9.61927e-05	1.55103e-05	0.110911	-0.632664
NM_134792_at	FBgn0001125	2L	1988147	1	R,S	28,11	0.00023077	5.93611e-05	0.0942516	0.597414
NM_164446_at	FBgn0001125	2L	1988147	1	R,S	28,11	0.00023077	5.93611e-05	0.0942516	0.597414
NM_164445_at	FBgn0001125	2L	1988147	1	R,S	28,11	0.00023077	5.93611e-05	0.0942516	0.597414
NM_134792_at	FBgn0001125	2L	1988171	1	S,R	14,25	0.000111288	1.95239e-05	0.0915951	0.626915
NM_164446_at	FBgn0001125	2L	1988171	1	S,R	14,25	0.000111288	1.95239e-05	0.0915951	0.626915
NM_164445_at	FBgn0001125	2L	1988171	1	S,R	14,25	0.000111288	1.95239e-05	0.0915951	0.626915
NM_134792_at	FBgn0001125	2L	1988191	1	R,S	27,11	0.000201128	4.58524e-05	0.099385	-0.611169
NM_164446_at	FBgn0001125	2L	1988191	1	R,S	27,11	0.000201128	4.58524e-05	0.099385	-0.611169
NM_164445_at	FBgn0001125	2L	1988191	1	R,S	27,11	0.000201128	4.58524e-05	0.099385	-0.611169
NM_134792_at	FBgn0001125	2L	1988195	1	R,S	27,11	4.06351e-05	3.40031e-06	0.105864	-0.674667
NM_164446_at	FBgn0001125	2L	1988195	1	R,S	27,11	4.06351e-05	3.40031e-06	0.105864	-0.674667
NM_164445_at	FBgn0001125	2L	1988195	1	R,S	27,11	4.06351e-05	3.40031e-06	0.105864	-0.674667
NM_134792_at	FBgn0001125	2L	1988203	1	S,R,S	14,12,13	0.000100018	0.952435	0.117783	0.00987248
NM_164446_at	FBgn0001125	2L	1988203	1	S,R,S	14,12,13	0.000100018	0.952435	0.117783	0.00987248
NM_164445_at	FBgn0001125	2L	1988203	1	S,R,S	14,12,13	0.000100018	0.952435	0.117783	0.00987248
NM_134792_at	FBgn0001125	2L	1988275	1	R,S	26,13	7.86497e-06	1.79799e-07	0.107962	-0.724939
NM_164446_at	FBgn0001125	2L	1988275	1	R,S	26,13	7.86497e-06	1.79799e-07	0.107962	-0.724939
NM_164445_at	FBgn0001125	2L	1988275	1	R,S	26,13	7.86497e-06	1.79799e-07	0.107962	-0.724939
NM_134792_at	FBgn0001125	2L	1988568	1	S,R	13,26	0.000196073	4.65575e-05	0.0905389	-0.604116
NM_164446_at	FBgn0001125	2L	1988568	1	S,R	13,26	0.000196073	4.65575e-05	0.0905389	-0.604116
NM_164445_at	FBgn0001125	2L	1988568	1	S,R	13,26	0.000196073	4.65575e-05	0.0905389	-0.604116
NM_134792_at	FBgn0001125	2L	1988601	1	S,R	13,26	0.000196073	4.65575e-05	0.0905389	-0.604116
NM_164446_at	FBgn0001125	2L	1988601	1	S,R	13,26	0.000196073	4.65575e-05	0.0905389	-0.604116
NM_164445_at	FBgn0001125	2L	1988601	1	S,R	13,26	0.000196073	4.65575e-05	0.0905389	-0.604116
NM_134792_at	FBgn0001125	2L	1988604	1	R,S	28,11	2.88882e-05	2.07343e-06	0.105088	-0.678419
NM_164446_at	FBgn0001125	2L	1988604	1	R,S	28,11	2.88882e-05	2.07343e-06	0.105088	-0.678419
NM_164445_at	FBgn0001125	2L	1988604	1	R,S	28,11	2.88882e-05	2.07343e-06	0.105088	-0.678419
NM_134792_at	FBgn0001125	2L	1988673	1	R,S	29,10	0.000147478	3.02213e-05	0.0977708	-0.615675
NM_164446_at	FBgn0001125	2L	1988673	1	R,S	29,10	0.000147478	3.02213e-05	0.0977708	-0.615675
NM_164445_at	FBgn0001125	2L	1988673	1	R,S	29,10	0.000147478	3.02213e-05	0.0977708	-0.615675
NM_134792_at	FBgn0001125	2L	1988871	1	S,R	15,24	0.000138679	2.7493e-05	0.0899756	-0.618147
NM_164446_at	FBgn0001125	2L	1988871	1	S,R	15,24	0.000138679	2.7493e-05	0.0899756	-0.618147
NM_164445_at	FBgn0001125	2L	1988871	1	S,R	15,24	0.000138679	2.7493e-05	0.0899756	-0.618147
NM_134792_at	FBgn0001125	2L	1989728	1	S,R	26,13	0.000107511	1.84928e-05	0.0914556	-0.628281
NM_164446_at	FBgn0001125	2L	1989728	1	S,R	26,13	0.000107511	1.84928e-05	0.0914556	-0.628281
NM_164445_at	FBgn0001125	2L	1989728	1	S,R	26,13	0.000107511	1.84928e-05	0.0914556	-0.628281
NM_134792_at	FBgn0001125	2L	1989774	7	D,R	23,16	8.14213e-05	1.18803e-05	0.0903635	-0.639181
NM_164446_at	FBgn0001125	2L	1989774	7	D,R	23,16	8.14213e-05	1.18803e-05	0.0903635	-0.639181
NM_164445_at	FBgn0001125	2L	1989774	7	D,R	23,16	8.14213e-05	1.18803e-05	0.0903635	-0.639181
NM_134792_at	FBgn0001125	2L	1989822	2	R,S	26,12	1.46616e-05	5.23974e-07	0.105324	-0.712458
NM_164446_at	FBgn0001125	2L	1989822	2	R,S	26,12	1.46616e-05	5.23974e-07	0.105324	-0.712458
NM_164445_at	FBgn0001125	2L	1989822	2	R,S	26,12	1.46616e-05	5.23974e-07	0.105324	-0.712458
NM_134792_at	FBgn0001125	2L	1990226	1	R,S	28,11	0.000180303	4.10363e-05	0.0924997	-0.60754
NM_164446_at	FBgn0001125	2L	1990226	1	R,S	28,11	0.000180303	4.10363e-05	0.0924997	-0.60754
NM_164445_at	FBgn0001125	2L	1990226	1	R,S	28,11	0.000180303	4.10363e-05	0.0924997	-0.60754
NM_134792_at	FBgn0001125	2L	1990355	1	R,S	26,13	7.86497e-06	1.79799e-07	0.107962	-0.724939
NM_164446_at	FBgn0001125	2L	1990355	1	R,S	26,13	7.86497e-06	1.79799e-07	0.107962	-0.724939
NM_164445_at	FBgn0001125	2L	1990355	1	R,S	26,13	7.86497e-06	1.79799e-07	0.107962	-0.724939
NM_134792_at	FBgn0001125	2L	1990843	2	R,C	19,20	3.20427e-05	2.48713e-06	0.0982739	-0.674588
NM_164446_at	FBgn0001125	2L	1990843	2	R,C	19,20	3.20427e-05	2.48713e-06	0.0982739	-0.674588
NM_164445_at	FBgn0001125	2L	1990843	2	R,C	19,20	3.20427e-05	2.48713e-06	0.0982739	-0.674588
NM_134792_at	FBgn0001125	2L	1990876	2	R,S,C	20,11,8	0.000247753	4.69587e-06	0.112929	-0.66075
NM_164446_at	FBgn0001125	2L	1990876	2	R,S,C	20,11,8	0.000247753	4.69587e-06	0.112929	-0.66075
NM_164445_at	FBgn0001125	2L	1990876	2	R,S,C	20,11,8	0.000247753	4.69587e-06	0.112929	-0.66075
NM_057219_at	FBgn0001128	2L	5937926	1	R,S	15,23	8.5968e-05	1.20357e-05	0.0616018	-0.645615
NM_057219_at	FBgn0001128	2L	5942395	1	R,S	19,20	0.000148735	3.06172e-05	0.0551988	-0.615334
NM_057219_at	FBgn0001128	2L	5942417	1	R,S	18,21	0.000127434	2.41214e-05	0.0559192	-0.62153
NM_057217_at	FBgn0001128	2L	5942417	1	R,S	18,21	0.000278884	7.84346e-05	0.0686264	-0.589539
NM_057219_at	FBgn0001128	2L	5942497	1	R,S	18,21	0.000127434	2.41214e-05	0.0559192	-0.62153
NM_057217_at	FBgn0001128	2L	5942497	1	R,S	18,21	0.000278884	7.84346e-05	0.0686264	-0.589539
NM_057219_at	FBgn0001128	2L	5942509	1	R,S	18,21	0.000127434	2.41214e-05	0.0559192	-0.62153
NM_057217_at	FBgn0001128	2L	5942509	1	R,S	18,21	0.000278884	7.84346e-05	0.0686264	-0.589539
NM_057219_at	FBgn0001128	2L	5942574	1	R,S	18,21	0.000127434	2.41214e-05	0.0559192	-0.62153
NM_057217_at	FBgn0001128	2L	5942574	1	R,S	18,21	0.000278884	7.84346e-05	0.0686264	-0.589539
NM_057219_at	FBgn0001128	2L	5942612	1	R,S	18,21	0.000127434	2.41214e-05	0.0559192	-0.62153
NM_057217_at	FBgn0001128	2L	5942612	1	R,S	18,21	0.000278884	7.84346e-05	0.0686264	-0.589539
NM_057219_at	FBgn0001128	2L	5942621	1	R,S	18,21	0.000127434	2.41214e-05	0.0559192	-0.62153
NM_057217_at	FBgn0001128	2L	5942621	1	R,S	18,21	0.000278884	7.84346e-05	0.0686264	-0.589539
NM_057219_at	FBgn0001128	2L	5942626	1	R,S	18,21	0.000127434	2.41214e-05	0.0559192	-0.62153
NM_057217_at	FBgn0001128	2L	5942626	1	R,S	18,21	0.000278884	7.84346e-05	0.0686264	-0.589539
NM_057219_at	FBgn0001128	2L	5942629	1	R,S	19,20	0.000132766	2.57035e-05	0.0552215	-0.619892
NM_057219_at	FBgn0001128	2L	5942632	1	R,S	18,21	0.000127434	2.41214e-05	0.0559192	-0.62153
NM_057217_at	FBgn0001128	2L	5942632	1	R,S	18,21	0.000278884	7.84346e-05	0.0686264	-0.589539
NM_057219_at	FBgn0001128	2L	5942640	1	R,S	18,21	0.000127434	2.41214e-05	0.0559192	-0.62153
NM_057217_at	FBgn0001128	2L	5942640	1	R,S	18,21	0.000278884	7.84346e-05	0.0686264	-0.589539
NM_057219_at	FBgn0001128	2L	5942645	1	R,S	18,21	0.000127434	2.41214e-05	0.0559192	-0.62153
NM_057217_at	FBgn0001128	2L	5942645	1	R,S	18,21	0.000278884	7.84346e-05	0.0686264	-0.589539
NM_057219_at	FBgn0001128	2L	5942656	1	R,S	18,21	0.000127434	2.41214e-05	0.0559192	-0.62153
NM_057217_at	FBgn0001128	2L	5942656	1	R,S	18,21	0.000278884	7.84346e-05	0.0686264	-0.589539
NM_057219_at	FBgn0001128	2L	5942667	1	R,S	18,21	0.000127434	2.41214e-05	0.0559192	-0.62153
NM_057217_at	FBgn0001128	2L	5942667	1	R,S	18,21	0.000278884	7.84346e-05	0.0686264	-0.589539
NM_057219_at	FBgn0001128	2L	5942691	1	R,S	18,20	0.000204915	4.7169e-05	0.0555787	-0.610394
NM_057219_at	FBgn0001128	2L	5942693	1	R,S	18,19	0.000336241	9.40498e-05	0.0536072	-0.597608
NM_057219_at	FBgn0001128	2L	5942695	1	R,S	18,19	0.000336241	9.40498e-05	0.0536072	-0.597608
NM_057219_at	FBgn0001128	2L	5942724	1	R,S	18,21	0.000127434	2.41214e-05	0.0559192	-0.62153
NM_057217_at	FBgn0001128	2L	5942724	1	R,S	18,21	0.000278884	7.84346e-05	0.0686264	-0.589539
NM_057219_at	FBgn0001128	2L	5942732	1	R,S	18,21	0.000127434	2.41214e-05	0.0559192	-0.62153
NM_057217_at	FBgn0001128	2L	5942732	1	R,S	18,21	0.000278884	7.84346e-05	0.0686264	-0.589539
NM_057219_at	FBgn0001128	2L	5942774	2	R,C	18,21	0.000127434	2.41214e-05	0.0559192	-0.62153
NM_057217_at	FBgn0001128	2L	5942774	2	R,C	18,21	0.000278884	7.84346e-05	0.0686264	-0.589539
NM_057219_at	FBgn0001128	2L	5942781	1	R,S	18,21	0.000127434	2.41214e-05	0.0559192	-0.62153
NM_057217_at	FBgn0001128	2L	5942781	1	R,S	18,21	0.000278884	7.84346e-05	0.0686264	-0.589539
NM_057219_at	FBgn0001128	2L	5942805	1	R,S	18,21	0.000127434	2.41214e-05	0.0559192	-0.62153
NM_057217_at	FBgn0001128	2L	5942805	1	R,S	18,21	0.000278884	7.84346e-05	0.0686264	-0.589539
NM_057219_at	FBgn0001128	2L	5942845	1	R,S	18,21	0.000127434	2.41214e-05	0.0559192	-0.62153
NM_057217_at	FBgn0001128	2L	5942845	1	R,S	18,21	0.000278884	7.84346e-05	0.0686264	-0.589539
NM_057217_at	FBgn0001128	2L	5942861	1	S,R	22,17	0.000231532	5.96518e-05	0.0701189	-0.597278
NM_057219_at	FBgn0001128	2L	5945189	1	R,S	19,20	0.000259513	7.05849e-05	0.0534899	-0.592544
NM_057219_at	FBgn0001128	2L	5945573	1	R,S	16,23	0.000287728	8.20899e-05	0.053742	-0.588232
NM_057219_at	FBgn0001128	2L	5945885	1	R,S	19,19	4.09839e-05	3.45139e-06	0.0615503	-0.674342
NM_057217_at	FBgn0001128	2L	5945885	1	R,S	19,19	7.62508e-05	9.88686e-06	0.0763816	-0.650344
NM_001169368_at	FBgn0001142	2L	140803	294	R,S	27,9	0.00107657	0.000473379	0.0733001	-0.552682
NM_079138_at	FBgn0001147	2R	20930776	1	S,R	30,8	0.000987274	0.000445996	0.159266	-0.541551
NM_079138_at	FBgn0001147	2R	20937212	1	S,R	31,8	0.000443374	0.000152631	0.164546	-0.569855
NM_001144459_at	FBgn0001179	3L	10621886	1	R,S	32,7	0.00018935	4.41793e-05	0.144206	0.605543
NM_079296_at	FBgn0001179	3L	10621886	1	R,S	32,7	0.00018935	4.41793e-05	0.144206	0.605543
NM_001144459_at	FBgn0001179	3L	10621985	1	R,S	32,7	0.00018935	4.41793e-05	0.144206	0.605543
NM_079296_at	FBgn0001179	3L	10621985	1	R,S	32,7	0.00018935	4.41793e-05	0.144206	0.605543
NM_001144459_at	FBgn0001179	3L	10623409	1	S,R	21,18	3.90408e-05	3.50146e-06	0.106666	-0.66723
NM_079296_at	FBgn0001179	3L	10623409	1	S,R	21,18	3.90408e-05	3.50146e-06	0.106666	-0.66723
NM_001144459_at	FBgn0001179	3L	10624054	1	S,R	32,7	0.00018935	4.41793e-05	0.144206	-0.605543
NM_079296_at	FBgn0001179	3L	10624054	1	S,R	32,7	0.00018935	4.41793e-05	0.144206	-0.605543
NM_001144459_at	FBgn0001179	3L	10624062	1	R,S	32,7	0.00018935	4.41793e-05	0.144206	0.605543
NM_079296_at	FBgn0001179	3L	10624062	1	R,S	32,7	0.00018935	4.41793e-05	0.144206	0.605543
NM_001144459_at	FBgn0001179	3L	10624307	1	S,R	25,14	1.47094e-05	6.06499e-07	0.127492	-0.702905
NM_079296_at	FBgn0001179	3L	10624307	1	S,R	25,14	1.47094e-05	6.06499e-07	0.127492	-0.702905
NM_001144459_at	FBgn0001179	3L	10624312	1	S,R	26,13	3.87852e-06	4.11864e-08	0.136998	-0.749104
NM_079296_at	FBgn0001179	3L	10624312	1	S,R	26,13	3.87852e-06	4.11864e-08	0.136998	-0.749104
NM_001144459_at	FBgn0001179	3L	10624359	1	S,R	25,14	9.83237e-06	2.79894e-07	0.128316	-0.717153
NM_079296_at	FBgn0001179	3L	10624359	1	S,R	25,14	9.83237e-06	2.79894e-07	0.128316	-0.717153
NM_001144459_at	FBgn0001179	3L	10624371	1	S,R	25,14	9.83237e-06	2.79894e-07	0.128316	-0.717153
NM_079296_at	FBgn0001179	3L	10624371	1	S,R	25,14	9.83237e-06	2.79894e-07	0.128316	-0.717153
NM_001144459_at	FBgn0001179	3L	10624418	1	S,R	25,14	9.83237e-06	2.79894e-07	0.128316	-0.717153
NM_079296_at	FBgn0001179	3L	10624418	1	S,R	25,14	9.83237e-06	2.79894e-07	0.128316	-0.717153
NM_001144459_at	FBgn0001179	3L	10624469	3	S,R	26,12	8.22172e-06	1.65624e-07	0.135259	-0.733109
NM_079296_at	FBgn0001179	3L	10624469	3	S,R	26,12	8.22172e-06	1.65624e-07	0.135259	-0.733109
NM_001144459_at	FBgn0001179	3L	10624513	1	S,R	26,13	3.87852e-06	4.11864e-08	0.136998	-0.749104
NM_079296_at	FBgn0001179	3L	10624513	1	S,R	26,13	3.87852e-06	4.11864e-08	0.136998	-0.749104
NM_001144459_at	FBgn0001179	3L	10624552	1	S,R	26,13	3.87852e-06	4.11864e-08	0.136998	-0.749104
NM_079296_at	FBgn0001179	3L	10624552	1	S,R	26,13	3.87852e-06	4.11864e-08	0.136998	-0.749104
NM_001144459_at	FBgn0001179	3L	10624607	6	C,R	26,12	8.22172e-06	1.65624e-07	0.137457	-0.733109
NM_079296_at	FBgn0001179	3L	10624607	6	C,R	26,12	8.22172e-06	1.65624e-07	0.137457	-0.733109
NM_001144459_at	FBgn0001179	3L	10625230	1	S,R	32,7	7.73728e-05	1.09416e-05	0.152161	-0.641163
NM_079296_at	FBgn0001179	3L	10625230	1	S,R	32,7	7.73728e-05	1.09416e-05	0.152161	-0.641163
NM_001144459_at	FBgn0001179	3L	10625279	1	R,S	32,7	7.73728e-05	1.09416e-05	0.152161	0.641163
NM_079296_at	FBgn0001179	3L	10625279	1	R,S	32,7	7.73728e-05	1.09416e-05	0.152161	0.641163
NM_001144459_at	FBgn0001179	3L	10626271	1	R,S	31,8	4.05911e-05	3.74302e-06	0.151099	0.665771
NM_079296_at	FBgn0001179	3L	10626271	1	R,S	31,8	4.05911e-05	3.74302e-06	0.151099	0.665771
NM_001144459_at	FBgn0001179	3L	10626277	1	R,S	32,7	7.73728e-05	1.09416e-05	0.152161	0.641163
NM_079296_at	FBgn0001179	3L	10626277	1	R,S	32,7	7.73728e-05	1.09416e-05	0.152161	0.641163
NM_001144459_at	FBgn0001179	3L	10626301	1	R,S	32,7	7.73728e-05	1.09416e-05	0.152161	0.641163
NM_079296_at	FBgn0001179	3L	10626301	1	R,S	32,7	7.73728e-05	1.09416e-05	0.152161	0.641163
NM_001014573_at	FBgn0001208	3L	7753657	1	R,S	18,21	0.000142842	2.87743e-05	0.084692	0.61696
NM_079239_at	FBgn0001208	3L	7753657	1	R,S	18,21	0.000142842	2.87743e-05	0.084692	0.61696
NM_001014573_at	FBgn0001208	3L	7753664	1	R,S	18,21	0.000142842	2.87743e-05	0.084692	0.61696
NM_079239_at	FBgn0001208	3L	7753664	1	R,S	18,21	0.000142842	2.87743e-05	0.084692	0.61696
NM_001014573_at	FBgn0001208	3L	7760534	1	R,S	25,14	0.000158899	3.38742e-05	0.0821719	0.612667
NM_079239_at	FBgn0001208	3L	7760534	1	R,S	25,14	0.000158899	3.38742e-05	0.0821719	0.612667
NM_079273_at	FBgn0001225	3L	9369953	1	R,S	29,10	0.000315416	9.38088e-05	0.18173	0.58437
NM_079458_at	FBgn0001247	3L	20369699	1	R,S	25,14	0.000683453	0.00027857	0.0469888	-0.550925
NM_165618_at	FBgn0001285	2R	4576246	1	R,S	28,11	2.88882e-05	2.07343e-06	0.857754	-0.678419
NM_165618_at	FBgn0001285	2R	4576334	1	R,S	29,10	7.61848e-05	1.0671e-05	0.868217	-0.641763
NM_165618_at	FBgn0001285	2R	4579273	1	R,S	19,19	0.000175762	3.73198e-05	0.650472	-0.616747
NM_165618_at	FBgn0001285	2R	4583992	1	R,S	29,9	0.000333204	9.72332e-05	0.786601	-0.589866
NM_165618_at	FBgn0001285	2R	4584029	1	R,S	29,10	0.000278562	7.83022e-05	0.74139	-0.589588
NM_001043111_at	FBgn0001316	3L	427784	2	S,R	25,13	0.000163751	3.34653e-05	0.0991496	-0.619658
NM_001103992_at	FBgn0001316	3L	427784	2	S,R	25,13	0.000163751	3.34653e-05	0.0991496	-0.619658
NM_079149_at	FBgn0001316	3L	427784	2	S,R	25,13	0.000163751	3.34653e-05	0.0991496	-0.619658
NM_001043111_at	FBgn0001316	3L	427841	1	S,R	26,13	0.000154572	3.24759e-05	0.0975509	-0.613782
NM_001103992_at	FBgn0001316	3L	427841	1	S,R	26,13	0.000154572	3.24759e-05	0.0975509	-0.613782
NM_079149_at	FBgn0001316	3L	427841	1	S,R	26,13	0.000154572	3.24759e-05	0.0975509	-0.613782
NM_001043111_at	FBgn0001316	3L	432099	1	R,S	30,9	9.61927e-05	1.55103e-05	0.11412	-0.632664
NM_001103992_at	FBgn0001316	3L	432099	1	R,S	30,9	9.61927e-05	1.55103e-05	0.11412	-0.632664
NM_079149_at	FBgn0001316	3L	432099	1	R,S	30,9	9.61927e-05	1.55103e-05	0.11412	-0.632664
NM_001043111_at	FBgn0001316	3L	432737	1	R,S	30,9	9.61927e-05	1.55103e-05	0.11412	-0.632664
NM_001103992_at	FBgn0001316	3L	432737	1	R,S	30,9	9.61927e-05	1.55103e-05	0.11412	-0.632664
NM_079149_at	FBgn0001316	3L	432737	1	R,S	30,9	9.61927e-05	1.55103e-05	0.11412	-0.632664
NM_001043111_at	FBgn0001316	3L	432819	1	R,S	30,9	9.61927e-05	1.55103e-05	0.11412	-0.632664
NM_001103992_at	FBgn0001316	3L	432819	1	R,S	30,9	9.61927e-05	1.55103e-05	0.11412	-0.632664
NM_079149_at	FBgn0001316	3L	432819	1	R,S	30,9	9.61927e-05	1.55103e-05	0.11412	-0.632664
NM_001043111_at	FBgn0001316	3L	432834	1	R,S	30,9	9.61927e-05	1.55103e-05	0.11412	-0.632664
NM_001103992_at	FBgn0001316	3L	432834	1	R,S	30,9	9.61927e-05	1.55103e-05	0.11412	-0.632664
NM_079149_at	FBgn0001316	3L	432834	1	R,S	30,9	9.61927e-05	1.55103e-05	0.11412	-0.632664
NM_001043111_at	FBgn0001316	3L	432848	1	R,S	30,9	9.61927e-05	1.55103e-05	0.11412	-0.632664
NM_001103992_at	FBgn0001316	3L	432848	1	R,S	30,9	9.61927e-05	1.55103e-05	0.11412	-0.632664
NM_079149_at	FBgn0001316	3L	432848	1	R,S	30,9	9.61927e-05	1.55103e-05	0.11412	-0.632664
NM_001043111_at	FBgn0001316	3L	432909	1	R,S	30,9	9.61927e-05	1.55103e-05	0.11412	-0.632664
NM_001103992_at	FBgn0001316	3L	432909	1	R,S	30,9	9.61927e-05	1.55103e-05	0.11412	-0.632664
NM_079149_at	FBgn0001316	3L	432909	1	R,S	30,9	9.61927e-05	1.55103e-05	0.11412	-0.632664
NM_001043111_at	FBgn0001316	3L	434424	1	S,R	19,20	9.40063e-05	1.49536e-05	0.0926967	0.633566
NM_001103992_at	FBgn0001316	3L	434424	1	S,R	19,20	9.40063e-05	1.49536e-05	0.0926967	0.633566
NM_079149_at	FBgn0001316	3L	434424	1	S,R	19,20	9.40063e-05	1.49536e-05	0.0926967	0.633566
NM_001043111_at	FBgn0001316	3L	434682	1	S,R	18,20	0.000128237	2.28524e-05	0.0938484	0.629619
NM_001103992_at	FBgn0001316	3L	434682	1	S,R	18,20	0.000128237	2.28524e-05	0.0938484	0.629619
NM_079149_at	FBgn0001316	3L	434682	1	S,R	18,20	0.000128237	2.28524e-05	0.0938484	0.629619
NM_001043111_at	FBgn0001316	3L	439153	2	C,R,S	9,24,6	0.000214736	0.000103697	0.129503	-0.581437
NM_001103992_at	FBgn0001316	3L	439153	2	C,R,S	9,24,6	0.000214736	0.000103697	0.129503	-0.581437
NM_079149_at	FBgn0001316	3L	439153	2	C,R,S	9,24,6	0.000214736	0.000103697	0.129503	-0.581437
NM_057248_at	FBgn0001961	2L	13826874	1	S,R	33,6	0.000253256	6.80972e-05	0.298424	0.593559
NM_165063_at	FBgn0001961	2L	13826874	1	S,R	33,6	0.000253256	6.80972e-05	0.298424	0.593559
NM_057248_at	FBgn0001961	2L	13826943	1	S,R	33,6	0.000253256	6.80972e-05	0.298424	0.593559
NM_165063_at	FBgn0001961	2L	13826943	1	S,R	33,6	0.000253256	6.80972e-05	0.298424	0.593559
NM_057248_at	FBgn0001961	2L	13826971	1	S,R	33,6	0.000253256	6.80972e-05	0.298424	0.593559
NM_165063_at	FBgn0001961	2L	13826971	1	S,R	33,6	0.000253256	6.80972e-05	0.298424	0.593559
NM_057248_at	FBgn0001961	2L	13827038	1	S,R	30,8	2.0362e-05	9.77328e-07	0.316264	0.700485
NM_165063_at	FBgn0001961	2L	13827038	1	S,R	30,8	2.0362e-05	9.77328e-07	0.316264	0.700485
NM_057248_at	FBgn0001961	2L	13827224	1	S,R	32,7	0.000121735	2.24646e-05	0.269535	0.623353
NM_165063_at	FBgn0001961	2L	13827224	1	S,R	32,7	0.000121735	2.24646e-05	0.269535	0.623353
NM_057248_at	FBgn0001961	2L	13827236	1	S,R	32,7	0.000121735	2.24646e-05	0.269535	0.623353
NM_165063_at	FBgn0001961	2L	13827236	1	S,R	32,7	0.000121735	2.24646e-05	0.269535	0.623353
NM_057248_at	FBgn0001961	2L	13827280	1	S,R	31,8	0.000227159	5.79894e-05	0.235429	0.598066
NM_165063_at	FBgn0001961	2L	13827280	1	S,R	31,8	0.000227159	5.79894e-05	0.235429	0.598066
NM_057248_at	FBgn0001961	2L	13827352	2	S,R	31,7	0.000132356	2.40184e-05	0.267069	0.628338
NM_165063_at	FBgn0001961	2L	13827352	2	S,R	31,7	0.000132356	2.40184e-05	0.267069	0.628338
NM_057248_at	FBgn0001961	2L	13827464	1	S,R	31,8	1.88587e-05	9.62505e-07	0.314691	0.693982
NM_165063_at	FBgn0001961	2L	13827464	1	S,R	31,8	1.88587e-05	9.62505e-07	0.314691	0.693982
NM_057248_at	FBgn0001961	2L	13828042	5	S,R	28,9	8.18253e-06	1.35886e-07	0.293939	0.743392
NM_165063_at	FBgn0001961	2L	13828042	5	S,R	28,9	8.18253e-06	1.35886e-07	0.293939	0.743392
NM_057248_at	FBgn0001961	2L	13828050	1	S,R	29,9	7.43889e-06	1.34694e-07	0.295932	0.736627
NM_165063_at	FBgn0001961	2L	13828050	1	S,R	29,9	7.43889e-06	1.34694e-07	0.295932	0.736627
NM_057248_at	FBgn0001961	2L	13828146	1	S,R	31,8	0.000172454	3.83641e-05	0.235685	0.60935
NM_165063_at	FBgn0001961	2L	13828146	1	S,R	31,8	0.000172454	3.83641e-05	0.235685	0.60935
NM_078844_at	FBgn0001974	2L	15006858	1	R,S	27,12	0.000126046	2.37148e-05	0.12393	-0.621966
NM_078844_at	FBgn0001974	2L	15008540	1	S,R	24,15	1.00205e-05	2.90476e-07	0.146093	0.716488
NM_078844_at	FBgn0001974	2L	15008869	1	S,R	24,15	1.00205e-05	2.90476e-07	0.146093	0.716488
NM_078844_at	FBgn0001974	2L	15009410	1	R,S	28,11	4.96602e-05	5.26825e-06	0.153416	-0.658168
NM_078844_at	FBgn0001974	2L	15009431	1	R,S	27,11	5.35733e-05	5.4748e-06	0.154283	-0.664084
NM_078844_at	FBgn0001974	2L	15009435	1	R,S,S	24,11,3	0.000273148	0.000668994	0.174396	-0.527344
NM_078844_at	FBgn0001974	2L	15009834	1	R,S	28,11	0.000294274	8.48235e-05	0.143543	-0.587288
NM_078844_at	FBgn0001974	2L	15009841	1	R,S	28,11	0.000294274	8.48235e-05	0.143543	-0.587288
NM_078844_at	FBgn0001974	2L	15009844	1	R,S	28,11	0.000294274	8.48235e-05	0.143543	-0.587288
NM_078844_at	FBgn0001974	2L	15009887	1	R,S	28,11	0.000294274	8.48235e-05	0.143543	-0.587288
NM_078844_at	FBgn0001974	2L	15010332	1	R,S	25,14	7.73728e-05	1.09416e-05	0.140818	-0.641163
NM_078844_at	FBgn0001974	2L	15010386	1	R,S	25,14	1.67954e-05	7.77112e-07	0.147919	-0.698155
NM_078844_at	FBgn0001974	2L	15010509	1	R,S	25,14	1.67954e-05	7.77112e-07	0.147919	-0.698155
NM_078844_at	FBgn0001974	2L	15010905	1	R,S	27,12	5.18647e-05	5.66627e-06	0.138627	-0.65652
NM_078844_at	FBgn0001974	2L	15011473	1	R,D	24,15	1.49023e-05	6.21545e-07	0.144135	-0.702439
NM_078844_at	FBgn0001974	2L	15011484	1	R,S	25,14	2.8315e-05	2.00135e-06	0.14519	-0.679158
NM_078844_at	FBgn0001974	2L	15011775	0	R,I	29,10	6.65601e-05	8.56401e-06	0.159139	-0.646981
NM_078844_at	FBgn0001974	2L	15011778	1	R,S	28,11	2.51703e-05	1.62359e-06	0.157223	-0.683482
NM_078844_at	FBgn0001974	2L	15011806	0	R,I	28,11	2.51703e-05	1.62359e-06	0.157223	-0.683482
NM_078844_at	FBgn0001974	2L	15013201	56	D,R	26,12	0.000343563	0.000101672	0.130502	0.588552
NM_001169541_at	FBgn0002031	2L	19120710	1	R,S	21,18	0.000310963	9.18969e-05	0.0436407	-0.584969
NM_057259_at	FBgn0002031	2L	19120710	1	R,S	21,18	0.000310963	9.18969e-05	0.0436407	-0.584969
NM_165281_at	FBgn0002031	2L	19120710	1	R,S	21,18	0.000310963	9.18969e-05	0.0436407	-0.584969
NM_001169541_at	FBgn0002031	2L	19121335	1	S,R	25,12	0.000316611	8.60268e-05	0.0457923	-0.600219
NM_057259_at	FBgn0002031	2L	19121335	1	S,R	25,12	0.000316611	8.60268e-05	0.0457923	-0.600219
NM_165281_at	FBgn0002031	2L	19121335	1	S,R	25,12	0.000316611	8.60268e-05	0.0457923	-0.600219
NM_001169541_at	FBgn0002031	2L	19121362	1	R,D	16,23	1.09752e-05	3.46767e-07	0.0564985	-0.713289
NM_057259_at	FBgn0002031	2L	19121362	1	R,D	16,23	1.09752e-05	3.46767e-07	0.0564985	-0.713289
NM_165281_at	FBgn0002031	2L	19121362	1	R,D	16,23	1.09752e-05	3.46767e-07	0.0564985	-0.713289
NM_001169541_at	FBgn0002031	2L	19121380	1	S,R	23,15	5.19715e-05	5.19887e-06	0.0537245	-0.665254
NM_057259_at	FBgn0002031	2L	19121380	1	S,R	23,15	5.19715e-05	5.19887e-06	0.0537245	-0.665254
NM_165281_at	FBgn0002031	2L	19121380	1	S,R	23,15	5.19715e-05	5.19887e-06	0.0537245	-0.665254
NM_001169541_at	FBgn0002031	2L	19122982	1	S,R	18,21	0.000200268	4.80585e-05	0.04706	0.603249
NM_057259_at	FBgn0002031	2L	19122982	1	S,R	18,21	0.000200268	4.80585e-05	0.04706	0.603249
NM_165281_at	FBgn0002031	2L	19122982	1	S,R	18,21	0.000200268	4.80585e-05	0.04706	0.603249
NM_001169541_at	FBgn0002031	2L	19122991	2	C,R	18,21	0.000200268	4.80585e-05	0.04706	0.603249
NM_057259_at	FBgn0002031	2L	19122991	2	C,R	18,21	0.000200268	4.80585e-05	0.04706	0.603249
NM_165281_at	FBgn0002031	2L	19122991	2	C,R	18,21	0.000200268	4.80585e-05	0.04706	0.603249
NM_001169541_at	FBgn0002031	2L	19123837	1	R,S	22,17	4.01354e-05	3.67141e-06	0.0544697	-0.666194
NM_057259_at	FBgn0002031	2L	19123837	1	R,S	22,17	4.01354e-05	3.67141e-06	0.0544697	-0.666194
NM_165281_at	FBgn0002031	2L	19123837	1	R,S	22,17	4.01354e-05	3.67141e-06	0.0544697	-0.666194
NM_001169541_at	FBgn0002031	2L	19123862	1	R,S	22,17	4.01354e-05	3.67141e-06	0.0544697	-0.666194
NM_057259_at	FBgn0002031	2L	19123862	1	R,S	22,17	4.01354e-05	3.67141e-06	0.0544697	-0.666194
NM_165281_at	FBgn0002031	2L	19123862	1	R,S	22,17	4.01354e-05	3.67141e-06	0.0544697	-0.666194
NM_001169541_at	FBgn0002031	2L	19123877	1	R,S	22,17	4.01354e-05	3.67141e-06	0.0544697	-0.666194
NM_057259_at	FBgn0002031	2L	19123877	1	R,S	22,17	4.01354e-05	3.67141e-06	0.0544697	-0.666194
NM_165281_at	FBgn0002031	2L	19123877	1	R,S	22,17	4.01354e-05	3.67141e-06	0.0544697	-0.666194
NM_001169541_at	FBgn0002031	2L	19123880	1	R,S	22,17	4.01354e-05	3.67141e-06	0.0544697	-0.666194
NM_057259_at	FBgn0002031	2L	19123880	1	R,S	22,17	4.01354e-05	3.67141e-06	0.0544697	-0.666194
NM_165281_at	FBgn0002031	2L	19123880	1	R,S	22,17	4.01354e-05	3.67141e-06	0.0544697	-0.666194
NM_001169541_at	FBgn0002031	2L	19123891	0	R,I	22,17	4.01354e-05	3.67141e-06	0.0544697	-0.666194
NM_057259_at	FBgn0002031	2L	19123891	0	R,I	22,17	4.01354e-05	3.67141e-06	0.0544697	-0.666194
NM_165281_at	FBgn0002031	2L	19123891	0	R,I	22,17	4.01354e-05	3.67141e-06	0.0544697	-0.666194
NM_001169541_at	FBgn0002031	2L	19123921	1	R,S	24,14	0.000175142	3.71178e-05	0.049514	-0.616893
NM_057259_at	FBgn0002031	2L	19123921	1	R,S	24,14	0.000175142	3.71178e-05	0.049514	-0.616893
NM_165281_at	FBgn0002031	2L	19123921	1	R,S	24,14	0.000175142	3.71178e-05	0.049514	-0.616893
NM_001169541_at	FBgn0002031	2L	19123935	1	R,C	25,14	4.71135e-05	4.82134e-06	0.0526112	-0.660161
NM_057259_at	FBgn0002031	2L	19123935	1	R,C	25,14	4.71135e-05	4.82134e-06	0.0526112	-0.660161
NM_165281_at	FBgn0002031	2L	19123935	1	R,C	25,14	4.71135e-05	4.82134e-06	0.0526112	-0.660161
NM_001169541_at	FBgn0002031	2L	19123938	0	R,I	24,15	0.000138679	2.7493e-05	0.0496992	-0.618147
NM_057259_at	FBgn0002031	2L	19123938	0	R,I	24,15	0.000138679	2.7493e-05	0.0496992	-0.618147
NM_165281_at	FBgn0002031	2L	19123938	0	R,I	24,15	0.000138679	2.7493e-05	0.0496992	-0.618147
NM_001169541_at	FBgn0002031	2L	19124129	1	R,S	22,16	7.4389e-05	9.4917e-06	0.0530054	-0.651315
NM_057259_at	FBgn0002031	2L	19124129	1	R,S	22,16	7.4389e-05	9.4917e-06	0.0530054	-0.651315
NM_165281_at	FBgn0002031	2L	19124129	1	R,S	22,16	7.4389e-05	9.4917e-06	0.0530054	-0.651315
NM_001169541_at	FBgn0002031	2L	19124171	1	R,S	22,17	4.01354e-05	3.67141e-06	0.0544697	-0.666194
NM_057259_at	FBgn0002031	2L	19124171	1	R,S	22,17	4.01354e-05	3.67141e-06	0.0544697	-0.666194
NM_165281_at	FBgn0002031	2L	19124171	1	R,S	22,17	4.01354e-05	3.67141e-06	0.0544697	-0.666194
NM_001169541_at	FBgn0002031	2L	19124219	1	R,S	21,18	3.45409e-05	2.83446e-06	0.0537884	-0.6718
NM_057259_at	FBgn0002031	2L	19124219	1	R,S	21,18	3.45409e-05	2.83446e-06	0.0537884	-0.6718
NM_165281_at	FBgn0002031	2L	19124219	1	R,S	21,18	3.45409e-05	2.83446e-06	0.0537884	-0.6718
NM_001169541_at	FBgn0002031	2L	19124243	1	R,S	21,17	6.14048e-05	6.89529e-06	0.0523049	-0.658804
NM_057259_at	FBgn0002031	2L	19124243	1	R,S	21,17	6.14048e-05	6.89529e-06	0.0523049	-0.658804
NM_165281_at	FBgn0002031	2L	19124243	1	R,S	21,17	6.14048e-05	6.89529e-06	0.0523049	-0.658804
NM_079863_at	FBgn0002413	3R	26890178	1	R,S	29,10	5.06547e-05	5.44655e-06	0.177527	-0.657416
NM_170536_at	FBgn0002413	3R	26890178	1	R,S	29,10	5.06547e-05	5.44655e-06	0.177527	-0.657416
NM_170535_at	FBgn0002413	3R	26890178	1	R,S	29,10	5.06547e-05	5.44655e-06	0.177527	-0.657416
NM_079863_at	FBgn0002413	3R	26891906	1	R,S	25,14	0.000158899	3.38742e-05	0.126322	0.612667
NM_170536_at	FBgn0002413	3R	26891906	1	R,S	25,14	0.000158899	3.38742e-05	0.126322	0.612667
NM_170535_at	FBgn0002413	3R	26891906	1	R,S	25,14	0.000158899	3.38742e-05	0.126322	0.612667
NM_079863_at	FBgn0002413	3R	26892578	1	R,S	23,16	0.000205822	5.00668e-05	0.12178	-0.602127
NM_170536_at	FBgn0002413	3R	26892578	1	R,S	23,16	0.000205822	5.00668e-05	0.12178	-0.602127
NM_170535_at	FBgn0002413	3R	26892578	1	R,S	23,16	0.000205822	5.00668e-05	0.12178	-0.602127
NM_079863_at	FBgn0002413	3R	26895571	1	R,S	28,11	0.000108851	1.88567e-05	0.136006	0.627791
NM_170536_at	FBgn0002413	3R	26895571	1	R,S	28,11	0.000108851	1.88567e-05	0.136006	0.627791
NM_170535_at	FBgn0002413	3R	26895571	1	R,S	28,11	0.000108851	1.88567e-05	0.136006	0.627791
NM_079863_at	FBgn0002413	3R	26895607	1	R,S	24,15	0.000344158	0.000106387	0.119314	0.580683
NM_057276_at	FBgn0002563	2L	894707	1	R,S	20,19	0.000289423	8.27957e-05	0.945512	-0.587986
NM_080370_at	FBgn0002567	2R	5070728	1	R,S	21,18	0.00065252	0.000261425	0.0478447	-0.552979
NM_165663_at	FBgn0002567	2R	5070728	1	R,S	21,18	0.00065252	0.000261425	0.0478447	-0.552979
NM_080370_at	FBgn0002567	2R	5074116	1	S,R	21,17	0.00040375	0.000128435	0.0444194	-0.581581
NM_165663_at	FBgn0002567	2R	5074116	1	S,R	21,17	0.00040375	0.000128435	0.0444194	-0.581581
NM_165659_at	FBgn0002567	2R	5074116	1	S,R	21,17	0.00040375	0.000128435	0.0444194	-0.581581
NM_165660_at	FBgn0002567	2R	5074116	1	S,R	21,17	0.00040375	0.000128435	0.0444194	-0.581581
NM_165658_at	FBgn0002567	2R	5074116	1	S,R	21,17	0.00040375	0.000128435	0.0444194	-0.581581
NM_079783_at	FBgn0002578	3R	21846206	1	S,R	13,26	0.000174164	3.89417e-05	0.137623	-0.608949
NM_206000_at	FBgn0002652	2L	16681838	1	R,D	14,24	0.000175142	3.71178e-05	0.151039	0.616893
NM_057286_at	FBgn0002715	2R	18011052	1	R,S	32,7	0.000218832	5.48592e-05	0.301155	0.599606
NM_057286_at	FBgn0002715	2R	18011655	1	R,S	31,8	0.000227159	5.79894e-05	0.277982	0.598066
NM_057286_at	FBgn0002715	2R	18011851	1	S,R	12,26	3.89053e-05	3.15121e-06	0.261013	0.676319
NM_057286_at	FBgn0002715	2R	18015967	1	R,S	31,7	0.000241215	6.03103e-05	0.300086	0.603576
NM_079847_at	FBgn0002773	3R	25988499	1	R,S	24,15	0.000275504	7.7049e-05	0.0880363	0.590049
NM_170474_at	FBgn0002773	3R	25988499	1	R,S	24,15	0.000275504	7.7049e-05	0.0880363	0.590049
NM_079847_at	FBgn0002773	3R	26002343	2	R,C	25,14	6.84321e-05	8.9616e-06	0.103339	0.645913
NM_170474_at	FBgn0002773	3R	26002343	2	R,C	25,14	6.84321e-05	8.9616e-06	0.103339	0.645913
NM_079847_at	FBgn0002773	3R	26007639	1	R,S	30,9	0.000279783	7.88041e-05	0.0913304	-0.589404
NM_170474_at	FBgn0002773	3R	26007639	1	R,S	30,9	0.000279783	7.88041e-05	0.0913304	-0.589404
NM_057293_at	FBgn0002774	2R	1853658	1	R,S	31,8	2.20344e-05	1.27817e-06	0.535208	0.68834
NM_057294_at	FBgn0002774	2R	1853658	1	R,S	31,8	2.20344e-05	1.27817e-06	0.535208	0.68834
NM_165451_at	FBgn0002774	2R	1853658	1	R,S	31,8	2.20344e-05	1.27817e-06	0.535208	0.68834
NM_057293_at	FBgn0002774	2R	1862646	1	R,S	30,9	6.79535e-06	1.33804e-07	0.549144	0.729996
NM_057294_at	FBgn0002774	2R	1862646	1	R,S	30,9	6.79535e-06	1.33804e-07	0.549144	0.729996
NM_165451_at	FBgn0002774	2R	1862646	1	R,S	30,9	6.79535e-06	1.33804e-07	0.549144	0.729996
NM_163884_at	FBgn0002781	3R	17180612	1	R,S	16,23	0.000257525	6.97922e-05	0.170271	-0.592864
NM_163884_at	FBgn0002781	3R	17180630	1	R,S	16,23	0.000257525	6.97922e-05	0.170271	-0.592864
NM_163884_at	FBgn0002781	3R	17180632	1	R,S	16,23	0.000257525	6.97922e-05	0.170271	-0.592864
NM_163884_at	FBgn0002781	3R	17181379	1	R,S	16,23	0.000257525	6.97922e-05	0.170271	-0.592864
NM_163884_at	FBgn0002781	3R	17181383	1	R,D	17,22	0.000258644	7.0238e-05	0.169279	-0.592683
NM_163884_at	FBgn0002781	3R	17181636	1	R,S	16,23	0.000257525	6.97922e-05	0.170271	-0.592864
NM_163884_at	FBgn0002781	3R	17182442	1	R,S	15,24	1.49023e-05	6.21545e-07	0.202387	-0.702439
NM_163884_at	FBgn0002781	3R	17182445	2	R,S	15,21	6.53555e-06	6.69235e-08	0.212813	-0.762038
NM_163884_at	FBgn0002781	3R	17182472	2	R,S,C	15,21,3	4.51346e-05	3.66069e-05	0.211934	-0.610604
NM_163884_at	FBgn0002781	3R	17182492	1	R,S	15,24	1.49023e-05	6.21545e-07	0.202387	-0.702439
NM_163884_at	FBgn0002781	3R	17182494	1	R,S	15,24	1.49023e-05	6.21545e-07	0.202387	-0.702439
NM_163884_at	FBgn0002781	3R	17182497	1	R,S	15,24	1.49023e-05	6.21545e-07	0.202387	-0.702439
NM_163884_at	FBgn0002781	3R	17182501	1	R,S	15,24	1.49023e-05	6.21545e-07	0.202387	-0.702439
NM_163884_at	FBgn0002781	3R	17182507	1	R,S	15,24	1.49023e-05	6.21545e-07	0.202387	-0.702439
NM_163884_at	FBgn0002781	3R	17182754	1	R,S	17,22	8.7255e-06	2.21174e-07	0.200518	-0.721328
NM_163884_at	FBgn0002781	3R	17182761	1	R,S	18,21	9.00745e-05	1.39691e-05	0.181252	-0.63524
NM_163884_at	FBgn0002781	3R	17182878	1	R,S	24,15	3.65846e-05	3.13094e-06	0.170945	-0.669659
NM_163884_at	FBgn0002781	3R	17183016	1	R,S	25,14	0.000252584	6.78318e-05	0.157314	-0.59367
NM_163884_at	FBgn0002781	3R	17183034	1	R,S	18,21	8.54133e-06	2.11999e-07	0.200118	-0.722071
NM_163884_at	FBgn0002781	3R	17183137	1	R,S	16,23	7.22568e-05	9.7925e-06	0.180787	-0.643813
NM_163884_at	FBgn0002781	3R	17183158	1	R,S	17,22	8.7255e-06	2.21174e-07	0.200518	-0.721328
NM_163884_at	FBgn0002781	3R	17183180	1	R,S	26,13	0.000107511	1.84928e-05	0.175791	-0.628281
NM_163884_at	FBgn0002781	3R	17183191	1	R,S	17,22	8.7255e-06	2.21174e-07	0.200518	-0.721328
NM_163884_at	FBgn0002781	3R	17198107	1	R,S	20,19	0.000186246	4.30935e-05	0.167347	-0.606218
NM_079121_at	FBgn0002787	2R	20282821	1	R,S	24,15	0.000658337	0.000264631	0.0319869	0.552586
NM_141054_at	FBgn0002842	3L	21389060	1	R,S	31,7	0.000373057	0.000114587	0.331408	-0.585005
NM_141054_at	FBgn0002842	3L	21389595	1	R,S	32,6	0.000667178	0.000261031	0.355023	-0.559404
NM_141054_at	FBgn0002842	3L	21398933	1	R,S	30,9	0.000188962	4.40434e-05	0.294281	-0.605627
NM_079575_at	FBgn0002868	3R	5602103	1	R,S	24,15	0.00221369	0.00130879	0.0521802	-0.49639
NM_079575_at	FBgn0002868	3R	5602156	1	R,S	24,15	0.00221369	0.00130879	0.0521802	-0.49639
NM_079575_at	FBgn0002868	3R	5609532	1	R,S	31,8	0.000505091	0.000183307	0.0708576	-0.564213
NM_079575_at	FBgn0002868	3R	5609586	1	R,S	26,13	0.000683013	0.000278324	0.0599547	-0.550954
NM_079689_at	FBgn0002869	3R	16326909	1	S,R	16,23	0.000115956	2.08223e-05	0.608867	0.625286
NM_001170231_at	FBgn0002922	3R	19529610	1	R,S	32,7	7.73728e-05	1.09416e-05	0.690701	0.641163
NM_057302_at	FBgn0002922	3R	19529610	1	R,S	32,7	7.73728e-05	1.09416e-05	0.802677	0.641163
NM_001170231_at	FBgn0002922	3R	19531830	1	R,S	31,8	4.71528e-05	4.82814e-06	0.60638	0.660129
NM_057302_at	FBgn0002922	3R	19531830	1	R,S	31,8	4.05911e-05	3.74302e-06	0.708174	0.665771
NM_001170231_at	FBgn0002922	3R	19537915	1	R,S	28,11	0.00023077	5.93611e-05	0.522922	0.597414
NM_001170231_at	FBgn0002922	3R	19537921	1	R,S	28,11	0.00023077	5.93611e-05	0.522922	0.597414
NM_001170231_at	FBgn0002922	3R	19540487	1	R,S	31,8	1.61221e-05	7.20141e-07	0.71291	0.699624
NM_057302_at	FBgn0002922	3R	19540487	1	R,S	31,8	1.61221e-05	7.20141e-07	0.825944	0.699624
NM_001170231_at	FBgn0002922	3R	19540489	41	R,D,S	26,8,4	1.65838e-05	0.00426314	0.758257	0.453288
NM_057302_at	FBgn0002922	3R	19540489	41	R,D,S	26,8,4	1.65838e-05	0.00426314	0.877602	0.453288
NM_057302_at	FBgn0002922	3R	19540590	1	R,S	19,20	0.000322541	9.68886e-05	0.360616	0.583428
NM_057302_at	FBgn0002922	3R	19540594	1	S,R	18,21	0.000310963	9.18969e-05	0.346035	-0.584969
NM_001170231_at	FBgn0002922	3R	19540597	1	R,S	31,8	1.61221e-05	7.20141e-07	0.71291	0.699624
NM_057302_at	FBgn0002922	3R	19540597	1	R,S	31,8	1.61221e-05	7.20141e-07	0.825944	0.699624
NM_001170231_at	FBgn0002922	3R	19540603	1	R,S	31,8	1.61221e-05	7.20141e-07	0.71291	0.699624
NM_057302_at	FBgn0002922	3R	19540603	1	R,S	31,8	1.61221e-05	7.20141e-07	0.825944	0.699624
NM_001170231_at	FBgn0002922	3R	19541611	1	R,I,S	26,5,8	7.82971e-05	0.0442531	0.727449	0.323923
NM_057302_at	FBgn0002922	3R	19541611	1	R,I,S	26,5,8	7.43772e-05	0.0527614	0.842613	0.312498
NM_001170231_at	FBgn0002922	3R	19542075	1	R,S	25,13	0.000266195	6.98579e-05	0.445126	0.599424
NM_057302_at	FBgn0002922	3R	19542075	1	R,S	25,13	8.74252e-05	1.237e-05	0.519284	0.64495
NM_001170231_at	FBgn0002922	3R	19542103	1	R,S	24,15	0.000308045	9.06494e-05	0.390315	0.585366
NM_001170231_at	FBgn0002922	3R	19542409	1	S,R	15,24	0.000246206	6.53236e-05	0.400507	0.594732
NM_057302_at	FBgn0002922	3R	19542409	1	S,R	15,24	8.63767e-05	1.30631e-05	0.470698	0.636878
NM_001170231_at	FBgn0002922	3R	19543091	1	R,S	31,8	1.61221e-05	7.20141e-07	0.71291	0.699624
NM_057302_at	FBgn0002922	3R	19543091	1	R,S	31,8	1.61221e-05	7.20141e-07	0.825944	0.699624
NM_057302_at	FBgn0002922	3R	19543373	1	S,S,R	24,5,10	0.000227419	6.51542e-05	0.700663	-0.594805
NM_001170231_at	FBgn0002922	3R	19543461	1	R,S	29,10	0.00011357	2.01555e-05	0.573385	0.626111
NM_057302_at	FBgn0002922	3R	19543461	1	R,S	29,10	0.00016781	3.68076e-05	0.662488	0.610458
NM_001170231_at	FBgn0002922	3R	19543471	1	R,S	29,10	0.00011357	2.01555e-05	0.573385	0.626111
NM_057302_at	FBgn0002922	3R	19543471	1	R,S	29,10	0.00016781	3.68076e-05	0.662488	0.610458
NM_001170231_at	FBgn0002922	3R	19543740	17	R,D	31,6	0.000127107	2.10291e-05	0.703039	0.638666
NM_057302_at	FBgn0002922	3R	19543740	17	R,D	31,6	0.000127107	2.10291e-05	0.82339	0.638666
NM_001170231_at	FBgn0002922	3R	19543789	1	R,S	30,9	0.000110333	1.92616e-05	0.633634	0.627256
NM_057302_at	FBgn0002922	3R	19543789	1	R,S	30,9	6.33425e-05	7.89505e-06	0.735058	0.648886
NM_001170231_at	FBgn0002922	3R	19544188	1	R,S	27,11	2.66444e-05	1.60366e-06	0.530386	0.690541
NM_057302_at	FBgn0002922	3R	19544188	1	R,S	27,11	1.73156e-05	7.20431e-07	0.616247	0.706416
NM_057302_at	FBgn0002922	3R	19546266	1	R,S	30,9	0.000245733	6.51385e-05	0.725885	0.594812
NM_057302_at	FBgn0002922	3R	19546823	1	R,S	27,12	0.000142592	2.86966e-05	0.292955	-0.61703
NM_001170231_at	FBgn0002922	3R	19546958	1	R,S	31,8	1.61221e-05	7.20141e-07	0.71291	0.699624
NM_057302_at	FBgn0002922	3R	19546958	1	R,S	31,8	1.61221e-05	7.20141e-07	0.825944	0.699624
NM_001170231_at	FBgn0002922	3R	19547001	1	R,S	30,9	1.98415e-05	1.05637e-06	0.637045	0.692145
NM_057302_at	FBgn0002922	3R	19547001	1	R,S	30,9	5.49912e-05	6.24791e-06	0.735148	0.654293
NM_001170231_at	FBgn0002922	3R	19547294	1	R,S	31,8	1.61221e-05	7.20141e-07	0.71291	0.699624
NM_057302_at	FBgn0002922	3R	19547294	1	R,S	31,8	1.61221e-05	7.20141e-07	0.825944	0.699624
NM_165237_at	FBgn0002939	2L	18071701	1	R,S	15,24	0.000174887	3.91867e-05	0.348741	0.608781
NM_165237_at	FBgn0002939	2L	18080264	1	R,S	18,20	0.000257776	6.65969e-05	0.319885	0.600781
NM_165237_at	FBgn0002939	2L	18080327	1	R,S	19,20	0.000148735	3.06172e-05	0.326536	0.615334
NM_165237_at	FBgn0002939	2L	18080937	1	R,S	11,28	0.000373874	0.0001198	0.366283	0.577163
NM_165237_at	FBgn0002939	2L	18081484	1	R,S	21,18	0.000588281	0.000226619	0.295371	0.557549
NM_165237_at	FBgn0002939	2L	18088346	1	R,S	7,31	0.00049558	0.000172085	0.453899	0.572624
NM_165237_at	FBgn0002939	2L	18088361	1	R,S	11,28	0.000294274	8.48235e-05	0.377454	0.587288
NM_165237_at	FBgn0002939	2L	18090464	0	I,R	32,7	0.00038547	0.00012514	0.466095	0.57586
NM_165237_at	FBgn0002939	2L	18092023	1	R,S	14,21	0.000462019	0.000136576	0.334342	0.600564
NM_080532_at	FBgn0003008	2R	19855506	0	I,R	31,7	0.000132356	2.40184e-05	0.110943	-0.628338
NM_166589_at	FBgn0003009	2R	19153910	1	R,S	19,20	0.000259513	7.05849e-05	0.2042	-0.592544
NM_166589_at	FBgn0003009	2R	19155781	1	R,S	23,16	0.000287728	8.20899e-05	0.194717	-0.588232
NM_166589_at	FBgn0003009	2R	19162825	1	S,R	11,28	0.00023077	5.93611e-05	0.246374	0.597414
NM_166589_at	FBgn0003009	2R	19163756	4	R,S,D	22,10,7	0.00011308	2.06312e-06	0.229118	-0.678524
NM_166589_at	FBgn0003009	2R	19164098	1	R,S	17,22	0.000288712	8.24992e-05	0.185307	-0.588089
NM_166589_at	FBgn0003009	2R	19164435	4	R,C	16,22	0.000173457	3.65702e-05	0.208294	-0.617291
NM_166589_at	FBgn0003009	2R	19164458	1	R,S	15,23	1.39136e-05	4.73473e-07	0.241182	-0.71435
NM_078939_at	FBgn0003074	2R	4795727	1	R,S	26,13	0.000548473	0.00020563	0.0319422	-0.56062
NM_165635_at	FBgn0003074	2R	4795727	1	R,S	26,13	0.000548473	0.00020563	0.0319422	-0.56062
NM_165636_at	FBgn0003074	2R	4795727	1	R,S	26,13	0.000548473	0.00020563	0.0319422	-0.56062
NM_078939_at	FBgn0003074	2R	4795733	1	R,S	26,13	0.000548473	0.00020563	0.0319422	-0.56062
NM_165635_at	FBgn0003074	2R	4795733	1	R,S	26,13	0.000548473	0.00020563	0.0319422	-0.56062
NM_165636_at	FBgn0003074	2R	4795733	1	R,S	26,13	0.000548473	0.00020563	0.0319422	-0.56062
NM_079737_at	FBgn0003118	3R	19116899	1	S,R,S	9,19,9	2.06338e-06	2.57535e-11	0.67516	0.850832
NM_170070_at	FBgn0003118	3R	19116899	1	S,R,S	9,19,9	2.06338e-06	2.57535e-11	0.67516	0.850832
NM_170651_at	FBgn0003118	3R	19116899	1	S,R,S	9,19,9	2.06338e-06	2.57535e-11	0.67516	0.850832
NM_079737_at	FBgn0003118	3R	19116904	0	I,R	18,20	2.66941e-07	2.29734e-11	0.623297	0.8459
NM_170070_at	FBgn0003118	3R	19116904	0	I,R	18,20	2.66941e-07	2.29734e-11	0.623297	0.8459
NM_170651_at	FBgn0003118	3R	19116904	0	I,R	18,20	2.66941e-07	2.29734e-11	0.623297	0.8459
NM_170070_at	FBgn0003118	3R	19117179	1	S,R	12,26	0.000269656	7.12109e-05	0.471216	0.598878
NM_170070_at	FBgn0003118	3R	19117595	1	R,S	20,19	0.000208178	5.09257e-05	0.435089	-0.60166
NM_170651_at	FBgn0003118	3R	19117595	1	R,S	20,19	0.000208178	5.09257e-05	0.435089	-0.60166
NM_170070_at	FBgn0003118	3R	19125838	1	S,I,R	6,19,13	0.000235077	3.56845e-05	0.484211	0.617947
NM_134274_at	FBgn0003141	2L	20065021	1	R,S	33,6	0.000136379	2.67925e-05	0.103571	-0.618817
NM_165319_at	FBgn0003141	2L	20065021	1	R,S	33,6	0.000136379	2.67925e-05	0.103571	-0.618817
NM_134274_at	FBgn0003141	2L	20065395	1	R,S	21,18	0.000477083	0.000169221	0.0643755	0.566689
NM_134274_at	FBgn0003141	2L	20066172	1	R,S	20,19	0.000444419	0.000153139	0.0655121	0.569754
NM_165319_at	FBgn0003141	2L	20066172	1	R,S	20,19	0.000444419	0.000153139	0.0655121	0.569754
NM_134274_at	FBgn0003141	2L	20068818	1	R,S	31,8	0.000227159	5.79894e-05	0.0874932	-0.598066
NM_165319_at	FBgn0003141	2L	20068818	1	R,S	31,8	0.000227159	5.79894e-05	0.0874932	-0.598066
NM_134274_at	FBgn0003141	2L	20068822	1	R,S	33,6	0.000136379	2.67925e-05	0.103571	-0.618817
NM_165319_at	FBgn0003141	2L	20068822	1	R,S	33,6	0.000136379	2.67925e-05	0.103571	-0.618817
NM_134274_at	FBgn0003141	2L	20068824	13	R,D	31,6	0.000150166	2.74254e-05	0.105513	-0.631799
NM_165319_at	FBgn0003141	2L	20068824	13	R,D	31,6	0.000150166	2.74254e-05	0.105513	-0.631799
NM_134274_at	FBgn0003141	2L	20068859	1	R,S	31,8	0.000227159	5.79894e-05	0.0874932	-0.598066
NM_165319_at	FBgn0003141	2L	20068859	1	R,S	31,8	0.000227159	5.79894e-05	0.0874932	-0.598066
NM_134274_at	FBgn0003141	2L	20068874	1	R,S	31,8	0.000227159	5.79894e-05	0.0874932	-0.598066
NM_165319_at	FBgn0003141	2L	20068874	1	R,S	31,8	0.000227159	5.79894e-05	0.0874932	-0.598066
NM_134274_at	FBgn0003141	2L	20068877	1	R,S	31,8	0.000227159	5.79894e-05	0.0874932	-0.598066
NM_165319_at	FBgn0003141	2L	20068877	1	R,S	31,8	0.000227159	5.79894e-05	0.0874932	-0.598066
NM_134274_at	FBgn0003141	2L	20068882	2	R,C	31,6	0.000150166	2.74254e-05	0.105513	-0.631799
NM_165319_at	FBgn0003141	2L	20068882	2	R,C	31,6	0.000150166	2.74254e-05	0.105513	-0.631799
NM_134274_at	FBgn0003141	2L	20068902	1	R,S	31,8	0.000227159	5.79894e-05	0.0874932	-0.598066
NM_165319_at	FBgn0003141	2L	20068902	1	R,S	31,8	0.000227159	5.79894e-05	0.0874932	-0.598066
NM_134274_at	FBgn0003141	2L	20068907	1	R,S	31,8	0.000227159	5.79894e-05	0.0874932	-0.598066
NM_165319_at	FBgn0003141	2L	20068907	1	R,S	31,8	0.000227159	5.79894e-05	0.0874932	-0.598066
NM_134274_at	FBgn0003141	2L	20068952	1	R,S	16,23	0.00044492	0.000153383	0.0646592	-0.569705
NM_165319_at	FBgn0003141	2L	20068952	1	R,S	16,23	0.00044492	0.000153383	0.0646592	-0.569705
NM_134274_at	FBgn0003141	2L	20068968	1	R,S	16,23	0.00044492	0.000153383	0.0646592	-0.569705
NM_165319_at	FBgn0003141	2L	20068968	1	R,S	16,23	0.00044492	0.000153383	0.0646592	-0.569705
NM_134274_at	FBgn0003141	2L	20068974	1	R,S	16,23	0.00044492	0.000153383	0.0646592	-0.569705
NM_165319_at	FBgn0003141	2L	20068974	1	R,S	16,23	0.00044492	0.000153383	0.0646592	-0.569705
NM_134274_at	FBgn0003141	2L	20069650	2	R,C	32,7	0.000218832	5.48592e-05	0.0958033	0.599606
NM_165319_at	FBgn0003141	2L	20069650	2	R,C	32,7	0.000218832	5.48592e-05	0.0958033	0.599606
NM_134274_at	FBgn0003141	2L	20071507	1	R,S	21,18	0.000310963	9.18969e-05	0.0673508	-0.584969
NM_165319_at	FBgn0003141	2L	20071507	1	R,S	21,18	0.000310963	9.18969e-05	0.0673508	-0.584969
NM_134274_at	FBgn0003141	2L	20072060	1	R,S	33,6	0.000136379	2.67925e-05	0.103571	-0.618817
NM_165319_at	FBgn0003141	2L	20072060	1	R,S	33,6	0.000136379	2.67925e-05	0.103571	-0.618817
NM_134274_at	FBgn0003141	2L	20072139	1	R,S	30,9	0.000410355	0.000136791	0.0823583	-0.573182
NM_165319_at	FBgn0003141	2L	20072139	1	R,S	30,9	0.000410355	0.000136791	0.0823583	-0.573182
NM_134274_at	FBgn0003141	2L	20073664	1	S,R	30,8	8.19476e-05	1.11294e-05	0.0954832	0.647507
NM_165319_at	FBgn0003141	2L	20073664	1	S,R	30,8	8.19476e-05	1.11294e-05	0.0954832	0.647507
NM_134274_at	FBgn0003141	2L	20073750	1	S,R	29,9	3.51298e-05	2.63277e-06	0.094527	0.680181
NM_165319_at	FBgn0003141	2L	20073750	1	S,R	29,9	3.51298e-05	2.63277e-06	0.094527	0.680181
NM_134274_at	FBgn0003141	2L	20073767	1	S,R	29,10	1.63334e-05	7.3783e-07	0.0925052	0.699157
NM_165319_at	FBgn0003141	2L	20073767	1	S,R	29,10	1.63334e-05	7.3783e-07	0.0925052	0.699157
NM_134274_at	FBgn0003141	2L	20074102	1	R,S	32,7	0.000335232	0.000102438	0.0917251	-0.581796
NM_165319_at	FBgn0003141	2L	20074102	1	R,S	32,7	0.000335232	0.000102438	0.0917251	-0.581796
NM_134274_at	FBgn0003141	2L	20075075	0	R,I	22,16	0.000276291	7.38242e-05	0.074852	0.597849
NM_165319_at	FBgn0003141	2L	20075075	0	R,I	22,16	0.000276291	7.38242e-05	0.074852	0.597849
NM_134274_at	FBgn0003141	2L	20075101	1	S,R	17,22	0.000358922	0.000113001	0.0659252	0.5789
NM_165319_at	FBgn0003141	2L	20075101	1	S,R	17,22	0.000358922	0.000113001	0.0659252	0.5789
NM_134274_at	FBgn0003141	2L	20075110	1	R,S	20,19	0.000208178	5.09257e-05	0.0718946	0.60166
NM_165319_at	FBgn0003141	2L	20075110	1	R,S	20,19	0.000208178	5.09257e-05	0.0718946	0.60166
NM_134274_at	FBgn0003141	2L	20075145	1	R,S	20,19	0.000208178	5.09257e-05	0.0718946	0.60166
NM_165319_at	FBgn0003141	2L	20075145	1	R,S	20,19	0.000208178	5.09257e-05	0.0718946	0.60166
NM_134274_at	FBgn0003141	2L	20075275	1	S,R	21,18	0.000310963	9.18969e-05	0.0673508	0.584969
NM_165319_at	FBgn0003141	2L	20075275	1	S,R	21,18	0.000310963	9.18969e-05	0.0673508	0.584969
NM_134274_at	FBgn0003141	2L	20075486	1	S,R	25,14	1.12545e-05	3.64044e-07	0.0848954	0.712404
NM_165319_at	FBgn0003141	2L	20075486	1	S,R	25,14	1.12545e-05	3.64044e-07	0.0848954	0.712404
NM_134274_at	FBgn0003141	2L	20075494	2	S,R,C	13,16,10	2.96675e-05	6.99119e-08	0.108913	0.740726
NM_165319_at	FBgn0003141	2L	20075494	2	S,R,C	13,16,10	2.96675e-05	6.99119e-08	0.108913	0.740726
NM_134274_at	FBgn0003141	2L	20075498	1	S,R,S	7,14,18	1.33459e-05	3.78839e-08	0.0986404	0.750398
NM_165319_at	FBgn0003141	2L	20075498	1	S,R,S	7,14,18	1.33459e-05	3.78839e-08	0.0986404	0.750398
NM_134274_at	FBgn0003141	2L	20075563	1	R,S	33,6	0.000136379	2.67925e-05	0.103571	-0.618817
NM_165319_at	FBgn0003141	2L	20075563	1	R,S	33,6	0.000136379	2.67925e-05	0.103571	-0.618817
NM_134274_at	FBgn0003141	2L	20075851	1	R,S	26,13	6.54764e-05	8.33664e-06	0.0830583	0.647613
NM_165319_at	FBgn0003141	2L	20075851	1	R,S	26,13	6.54764e-05	8.33664e-06	0.0830583	0.647613
NM_134274_at	FBgn0003141	2L	20076066	1	S,R	18,21	8.01159e-05	1.15748e-05	0.0727084	0.63981
NM_165319_at	FBgn0003141	2L	20076066	1	S,R	18,21	8.01159e-05	1.15748e-05	0.0727084	0.63981
NM_134274_at	FBgn0003141	2L	20076159	1	R,S	30,9	0.000215599	5.36572e-05	0.0853094	0.600219
NM_165319_at	FBgn0003141	2L	20076159	1	R,S	30,9	0.000215599	5.36572e-05	0.0853094	0.600219
NM_134274_at	FBgn0003141	2L	20076253	1	R,S	30,9	0.000215599	5.36572e-05	0.0853094	0.600219
NM_165319_at	FBgn0003141	2L	20076253	1	R,S	30,9	0.000215599	5.36572e-05	0.0853094	0.600219
NM_134274_at	FBgn0003141	2L	20076360	1	R,S	30,9	0.000215599	5.36572e-05	0.0853094	0.600219
NM_165319_at	FBgn0003141	2L	20076360	1	R,S	30,9	0.000215599	5.36572e-05	0.0853094	0.600219
NM_134274_at	FBgn0003141	2L	20076981	1	R,S	24,15	0.000219851	5.52396e-05	0.0695677	0.599415
NM_165319_at	FBgn0003141	2L	20076981	1	R,S	24,15	0.000219851	5.52396e-05	0.0695677	0.599415
NM_134274_at	FBgn0003141	2L	20077326	1	R,S	19,20	0.000322541	9.68886e-05	0.0697002	0.583428
NM_165319_at	FBgn0003141	2L	20077326	1	R,S	19,20	0.000322541	9.68886e-05	0.0697002	0.583428
NM_134274_at	FBgn0003141	2L	20077342	1	R,S	19,20	0.000322541	9.68886e-05	0.0697002	0.583428
NM_165319_at	FBgn0003141	2L	20077342	1	R,S	19,20	0.000322541	9.68886e-05	0.0697002	0.583428
NM_134274_at	FBgn0003141	2L	20077351	1	R,S	19,20	0.000322541	9.68886e-05	0.0697002	0.583428
NM_165319_at	FBgn0003141	2L	20077351	1	R,S	19,20	0.000322541	9.68886e-05	0.0697002	0.583428
NM_134274_at	FBgn0003141	2L	20077417	1	R,S	19,20	0.000322541	9.68886e-05	0.0697002	0.583428
NM_165319_at	FBgn0003141	2L	20077417	1	R,S	19,20	0.000322541	9.68886e-05	0.0697002	0.583428
NM_134274_at	FBgn0003141	2L	20078135	1	R,S	33,6	0.000136379	2.67925e-05	0.103571	-0.618817
NM_165319_at	FBgn0003141	2L	20078135	1	R,S	33,6	0.000136379	2.67925e-05	0.103571	-0.618817
NM_134274_at	FBgn0003141	2L	20078447	1	R,S	32,7	0.000163631	3.54232e-05	0.0955331	-0.61148
NM_165319_at	FBgn0003141	2L	20078447	1	R,S	32,7	0.000163631	3.54232e-05	0.0955331	-0.61148
NM_134274_at	FBgn0003141	2L	20078541	1	R,S	28,11	1.24637e-05	4.42955e-07	0.0894076	-0.708796
NM_165319_at	FBgn0003141	2L	20078541	1	R,S	28,11	1.24637e-05	4.42955e-07	0.0894076	-0.708796
NM_134274_at	FBgn0003141	2L	20083929	1	S,R	28,11	0.000373874	0.0001198	0.0712391	0.577163
NM_165319_at	FBgn0003141	2L	20083929	1	S,R	28,11	0.000373874	0.0001198	0.0712391	0.577163
NM_078832_at	FBgn0003145	2L	12085330	1	S,R	22,17	8.2587e-05	1.21552e-05	0.176078	-0.638628
NM_164990_at	FBgn0003145	2L	12085330	1	S,R	22,17	8.2587e-05	1.21552e-05	0.176078	-0.638628
NM_078832_at	FBgn0003145	2L	12085336	1	S,R	22,17	8.2587e-05	1.21552e-05	0.176078	-0.638628
NM_164990_at	FBgn0003145	2L	12085336	1	S,R	22,17	8.2587e-05	1.21552e-05	0.176078	-0.638628
NM_078832_at	FBgn0003145	2L	12085349	1	S,R	22,17	8.2587e-05	1.21552e-05	0.176078	-0.638628
NM_164990_at	FBgn0003145	2L	12085349	1	S,R	22,17	8.2587e-05	1.21552e-05	0.176078	-0.638628
NM_078832_at	FBgn0003145	2L	12085411	17	D,R	21,18	5.61175e-05	6.46224e-06	0.1793	-0.65352
NM_164990_at	FBgn0003145	2L	12085411	17	D,R	21,18	5.61175e-05	6.46224e-06	0.1793	-0.65352
NM_078832_at	FBgn0003145	2L	12085440	1	S,R	21,17	7.85996e-05	1.03931e-05	0.18211	-0.649151
NM_164990_at	FBgn0003145	2L	12085440	1	S,R	21,17	7.85996e-05	1.03931e-05	0.18211	-0.649151
NM_078832_at	FBgn0003145	2L	12085445	2	C,R	21,18	5.61175e-05	6.46224e-06	0.1793	-0.65352
NM_164990_at	FBgn0003145	2L	12085445	2	C,R	21,18	5.61175e-05	6.46224e-06	0.1793	-0.65352
NM_078832_at	FBgn0003145	2L	12085448	1	S,R	21,17	7.85996e-05	1.03931e-05	0.18211	-0.649151
NM_164990_at	FBgn0003145	2L	12085448	1	S,R	21,17	7.85996e-05	1.03931e-05	0.18211	-0.649151
NM_169674_at	FBgn0003227	3R	11652006	1	R,S	29,10	0.000129482	2.47255e-05	0.29779	0.620893
NM_169674_at	FBgn0003227	3R	11652016	1	R,S	29,10	0.000129482	2.47255e-05	0.29779	0.620893
NM_001014491_at	FBgn0003231	2L	19546588	1	S,R	15,23	0.000700023	0.000278979	0.0477463	-0.557242
NM_057352_at	FBgn0003231	2L	19546588	1	S,R	15,23	0.000700023	0.000278979	0.0477463	-0.557242
NM_079687_at	FBgn0003249	3R	15907144	1	S,R	10,29	0.000245773	6.51542e-05	0.16048	0.594805
NM_079613_at	FBgn0003308	3R	8863660	1	R,S	25,14	0.000442677	0.000152293	0.185251	0.569923
NM_079613_at	FBgn0003308	3R	8863679	1	R,S	28,11	0.000180303	4.10363e-05	0.215447	0.60754
NM_165951_at	FBgn0003326	2R	8689427	1	R,S	21,17	6.14048e-05	6.89529e-06	0.130638	-0.658804
NM_165951_at	FBgn0003326	2R	8689440	1	R,S	23,13	7.22853e-05	7.56523e-06	0.136608	-0.670822
NM_057364_at	FBgn0003346	2L	19432051	1	S,R	20,19	0.000322541	9.68886e-05	0.191263	-0.583428	S (1 line)
NM_057364_at	FBgn0003346	2L	19432457	1	S,R	20,19	0.000322541	9.68886e-05	0.191263	-0.583428	S
NM_057364_at	FBgn0003346	2L	19432461	1	S,R	20,19	0.000322541	9.68886e-05	0.191263	-0.583428	S
NM_057364_at	FBgn0003346	2L	19432474	1	S,R	20,19	0.000322541	9.68886e-05	0.191263	-0.583428	S
NM_057364_at	FBgn0003346	2L	19432500	1	S,R	20,19	0.000322541	9.68886e-05	0.191263	-0.583428	S
NM_057364_at	FBgn0003346	2L	19432507	1	S,R	20,19	0.000322541	9.68886e-05	0.191263	-0.583428	S
NM_057364_at	FBgn0003346	2L	19432510	1	S,R	20,19	0.000322541	9.68886e-05	0.191263	-0.583428	S
NM_057364_at	FBgn0003346	2L	19432516	1	S,R	20,19	0.000322541	9.68886e-05	0.191263	-0.583428	S
NM_057364_at	FBgn0003346	2L	19432784	1	S,R	20,19	0.000322541	9.68886e-05	0.191263	-0.583428	S
NM_057364_at	FBgn0003346	2L	19434283	1	R,S	19,20	0.00023252	6.00292e-05	0.197948	0.597102	S
NM_057364_at	FBgn0003346	2L	19441698	1	R,S	27,12	7.62872e-05	1.06943e-05	0.241033	-0.641711	S
NM_057364_at	FBgn0003346	2L	19444336	1	R,S	31,8	0.000297849	8.63264e-05	0.247654	-0.586781	S
NM_057364_at	FBgn0003346	2L	19444396	1	R,S	31,8	0.000297849	8.63264e-05	0.247654	-0.586781	S
NM_057364_at	FBgn0003346	2L	19445937	1	R,S	31,8	0.000297849	8.63264e-05	0.247654	-0.586781	S
NM_057364_at	FBgn0003346	2L	19446136	1	R,S	30,8	0.00034284	0.000101361	0.246388	-0.588643	S
NM_057364_at	FBgn0003346	2L	19449763	1	R,S	31,8	0.000297849	8.63264e-05	0.247654	-0.586781	S
NM_057364_at	FBgn0003346	2L	19455618	1	R,S	22,16	9.51406e-05	1.41896e-05	0.222016	-0.641594	S
NM_057364_at	FBgn0003346	2L	19457269	1	R,S	21,18	6.55992e-06	1.24513e-07	0.245353	-0.731211	S
NM_057365_at	FBgn0003353	2R	19931105	1	R,S	23,16	4.44699e-05	4.37254e-06	0.141852	-0.66234
NM_166653_at	FBgn0003353	2R	19931105	1	R,S	23,16	4.44699e-05	4.37254e-06	0.141852	-0.66234
NM_057365_at	FBgn0003353	2R	19932488	14	R,D,S	19,3,17	0.000296648	6.4929e-06	0.186651	-0.653412
NM_166653_at	FBgn0003353	2R	19932488	14	R,D,S	19,3,17	0.000296648	6.4929e-06	0.186651	-0.653412
NM_057365_at	FBgn0003353	2R	19933211	1	D,R	31,8	0.000198039	4.72593e-05	0.171248	-0.603708
NM_166653_at	FBgn0003353	2R	19933211	1	D,R	31,8	0.000198039	4.72593e-05	0.171248	-0.603708
NM_057365_at	FBgn0003353	2R	19934850	1	R,S	22,17	0.000358922	0.000113001	0.120091	-0.5789
NM_166653_at	FBgn0003353	2R	19934850	1	R,S	22,17	0.000358922	0.000113001	0.120091	-0.5789
NM_057365_at	FBgn0003353	2R	19939940	1	S,R	31,8	0.000227159	5.79894e-05	0.166693	-0.598066
NM_166653_at	FBgn0003353	2R	19939940	1	S,R	31,8	0.000227159	5.79894e-05	0.166693	-0.598066
NM_057365_at	FBgn0003353	2R	19939952	1	S,R	31,8	0.000227159	5.79894e-05	0.166693	-0.598066
NM_166653_at	FBgn0003353	2R	19939952	1	S,R	31,8	0.000227159	5.79894e-05	0.166693	-0.598066
NM_057365_at	FBgn0003353	2R	19944809	1	R,S	10,29	5.06547e-05	5.44655e-06	0.169871	-0.657416
NM_166653_at	FBgn0003353	2R	19944809	1	R,S	10,29	5.06547e-05	5.44655e-06	0.169871	-0.657416
NM_057365_at	FBgn0003353	2R	19944824	1	R,S	10,29	5.06547e-05	5.44655e-06	0.169871	-0.657416
NM_166653_at	FBgn0003353	2R	19944824	1	R,S	10,29	5.06547e-05	5.44655e-06	0.169871	-0.657416
NM_057365_at	FBgn0003353	2R	19945019	1	R,S	9,30	0.000279783	7.88041e-05	0.152215	-0.589404
NM_166653_at	FBgn0003353	2R	19945019	1	R,S	9,30	0.000279783	7.88041e-05	0.152215	-0.589404
NM_057365_at	FBgn0003353	2R	19945451	1	R,S	9,30	0.000279783	7.88041e-05	0.152215	-0.589404
NM_166653_at	FBgn0003353	2R	19945451	1	R,S	9,30	0.000279783	7.88041e-05	0.152215	-0.589404
NM_057365_at	FBgn0003353	2R	19946029	1	R,S	10,29	0.000147478	3.02213e-05	0.148725	-0.615675
NM_166653_at	FBgn0003353	2R	19946029	1	R,S	10,29	0.000147478	3.02213e-05	0.148725	-0.615675
NM_057365_at	FBgn0003353	2R	19946182	1	R,S	9,30	0.000279783	7.88041e-05	0.152215	-0.589404
NM_166653_at	FBgn0003353	2R	19946182	1	R,S	9,30	0.000279783	7.88041e-05	0.152215	-0.589404
NM_057365_at	FBgn0003353	2R	19946281	0	R,I	10,29	0.000147478	3.02213e-05	0.148725	-0.615675
NM_166653_at	FBgn0003353	2R	19946281	0	R,I	10,29	0.000147478	3.02213e-05	0.148725	-0.615675
NM_057365_at	FBgn0003353	2R	19946437	1	R,S	9,30	0.000279783	7.88041e-05	0.152215	-0.589404
NM_166653_at	FBgn0003353	2R	19946437	1	R,S	9,30	0.000279783	7.88041e-05	0.152215	-0.589404
NM_057365_at	FBgn0003353	2R	19947016	1	R,S	9,30	0.000279783	7.88041e-05	0.152215	-0.589404
NM_166653_at	FBgn0003353	2R	19947016	1	R,S	9,30	0.000279783	7.88041e-05	0.152215	-0.589404
NM_057365_at	FBgn0003353	2R	19947058	1	R,S	16,23	1.25127e-05	4.46289e-07	0.14821	-0.708657
NM_166653_at	FBgn0003353	2R	19947058	1	R,S	16,23	1.25127e-05	4.46289e-07	0.14821	-0.708657
NM_057365_at	FBgn0003353	2R	19947109	1	R,S	10,29	0.000147478	3.02213e-05	0.148725	-0.615675
NM_166653_at	FBgn0003353	2R	19947109	1	R,S	10,29	0.000147478	3.02213e-05	0.148725	-0.615675
NM_057365_at	FBgn0003353	2R	19947189	1	R,S	9,30	0.000279783	7.88041e-05	0.152215	-0.589404
NM_166653_at	FBgn0003353	2R	19947189	1	R,S	9,30	0.000279783	7.88041e-05	0.152215	-0.589404
NM_057365_at	FBgn0003353	2R	19947196	1	R,S	9,30	0.000279783	7.88041e-05	0.152215	-0.589404
NM_166653_at	FBgn0003353	2R	19947196	1	R,S	9,30	0.000279783	7.88041e-05	0.152215	-0.589404
NM_079831_at	FBgn0003358	3R	25741029	1	R,S	19,18	0.000236169	5.53611e-05	0.319802	-0.612802
NM_079831_at	FBgn0003358	3R	25741281	1	S,R	24,15	0.000109621	1.90666e-05	0.321781	-0.627512
NM_079831_at	FBgn0003358	3R	25741331	1	R,S	27,12	0.000370577	0.000118292	0.306171	0.57754
NM_079831_at	FBgn0003358	3R	25741376	1	R,S	20,18	0.000144355	2.75157e-05	0.326756	-0.624812
NM_079831_at	FBgn0003358	3R	25741397	1	R,S	20,19	9.40063e-05	1.49536e-05	0.326504	-0.633566
NM_079831_at	FBgn0003358	3R	25741519	1	S,R	27,12	0.00020535	4.98955e-05	0.317651	-0.602221
NM_079831_at	FBgn0003358	3R	25741574	1	S,R	26,12	0.000186198	4.07678e-05	0.32699	-0.614366
NM_079831_at	FBgn0003358	3R	25741668	1	R,S	20,18	0.000144355	2.75157e-05	0.326756	-0.624812
NM_079831_at	FBgn0003358	3R	25742425	1	R,S	20,16	0.000172227	3.18339e-05	0.346657	-0.634984
NM_079831_at	FBgn0003358	3R	25742920	1	R,S	20,19	9.40063e-05	1.49536e-05	0.326504	-0.633566
NM_079831_at	FBgn0003358	3R	25746160	1	R,S	22,16	0.000246242	6.22005e-05	0.332249	-0.602709
NM_079831_at	FBgn0003358	3R	25746291	1	R,S	16,23	2.46405e-06	1.50011e-08	0.385665	-0.764238
NM_079831_at	FBgn0003358	3R	25746297	2	R,C,S	16,6,17	1.4683e-05	1.00062e-06	0.413225	-0.693217
NM_079831_at	FBgn0003358	3R	25746356	1	R,S	22,17	0.000288712	8.24992e-05	0.329341	-0.588089
NM_079831_at	FBgn0003358	3R	25746375	14	R,S,D	12,9,17	0.000261027	5.00464e-06	0.397924	-0.666111
NM_079831_at	FBgn0003358	3R	25746400	1	R,S	11,28	8.41079e-05	1.2517e-05	0.350617	-0.637917
NM_079831_at	FBgn0003358	3R	25746464	1	R,S	11,28	8.41079e-05	1.2517e-05	0.350617	-0.637917
NM_079831_at	FBgn0003358	3R	25746647	1	R,S	18,21	1.43486e-05	5.78782e-07	0.358367	-0.703791
NM_079831_at	FBgn0003358	3R	25750400	0	R,I	26,12	0.00011216	1.84806e-05	0.342668	0.635017
NM_079831_at	FBgn0003358	3R	25751917	1	R,S	21,18	2.91784e-06	2.19947e-08	0.385636	0.758632
NM_079831_at	FBgn0003358	3R	25752012	1	R,S	21,18	2.91784e-06	2.19947e-08	0.385636	0.758632
NM_079831_at	FBgn0003358	3R	25752043	1	R,S	20,19	1.94746e-05	1.02091e-06	0.363055	-0.69282
NM_079831_at	FBgn0003358	3R	25752164	1	R,S	24,15	0.000219851	5.52396e-05	0.199192	0.599415
NM_079831_at	FBgn0003358	3R	25752264	1	R,S	24,15	0.000219851	5.52396e-05	0.199192	0.599415
NM_079831_at	FBgn0003358	3R	25752344	1	R,S	29,10	5.06547e-05	5.44655e-06	0.444081	-0.657416
NM_079831_at	FBgn0003358	3R	25752385	1	R,S	24,15	1.1447e-05	3.76163e-07	0.359849	0.711805
NM_079831_at	FBgn0003358	3R	25752413	1	R,S	24,15	1.1447e-05	3.76163e-07	0.359849	0.711805
NM_079831_at	FBgn0003358	3R	25752483	2	R,S,C	21,14,4	1.18745e-05	3.36802e-08	0.416688	-0.752207
NM_079831_at	FBgn0003358	3R	25752486	1	R,S	21,18	1.92602e-06	8.46669e-09	0.404384	-0.772342
NM_079831_at	FBgn0003358	3R	25753160	1	R,S	20,19	0.000444419	0.000153139	0.301775	-0.569754
NM_079831_at	FBgn0003358	3R	25753279	1	R,S	20,19	0.000444419	0.000153139	0.301775	-0.569754
NM_079831_at	FBgn0003358	3R	25753283	1	R,S	20,19	0.000444419	0.000153139	0.301775	-0.569754
NM_132121_at	FBgn0003390	X	6670543	1	S,R	18,21	9.73515e-06	2.74494e-07	0.11464	-0.717501
NM_079844_at	FBgn0003479	3R	25879424	1	R,S	26,13	0.000247882	6.59802e-05	0.123082	0.59445
NM_170463_at	FBgn0003479	3R	25879424	1	R,S	26,13	0.000247882	6.59802e-05	0.123082	0.59445
NM_079844_at	FBgn0003479	3R	25879427	1	R,S	26,13	0.000247882	6.59802e-05	0.123082	0.59445
NM_170463_at	FBgn0003479	3R	25879427	1	R,S	26,13	0.000247882	6.59802e-05	0.123082	0.59445
NM_079844_at	FBgn0003479	3R	25882139	1	R,S	22,17	0.000288712	8.24992e-05	0.125893	0.588089
NM_170463_at	FBgn0003479	3R	25882139	1	R,S	22,17	0.000288712	8.24992e-05	0.125893	0.588089
NM_079844_at	FBgn0003479	3R	25882396	1	R,S	15,24	0.000196161	4.65888e-05	0.136503	0.604098
NM_170463_at	FBgn0003479	3R	25882396	1	R,S	15,24	0.000196161	4.65888e-05	0.136503	0.604098
NM_079844_at	FBgn0003479	3R	25884857	1	R,S	25,14	0.000316909	9.44518e-05	0.130003	-0.584171
NM_170463_at	FBgn0003479	3R	25884857	1	R,S	25,14	0.000316909	9.44518e-05	0.130003	-0.584171
NM_079844_at	FBgn0003479	3R	25885617	1	R,S	26,13	5.77197e-05	6.77143e-06	0.148751	-0.652446
NM_170463_at	FBgn0003479	3R	25885617	1	R,S	26,13	5.77197e-05	6.77143e-06	0.148751	-0.652446
NM_057403_at	FBgn0003520	2R	14006130	1	S,R	10,29	5.8094e-05	6.84437e-06	0.182195	0.652199
NM_166263_at	FBgn0003520	2R	14006130	1	S,R	10,29	5.8094e-05	6.84437e-06	0.182195	0.652199
NM_057403_at	FBgn0003520	2R	14006149	1	S,R	14,25	1.47094e-05	6.06499e-07	0.17057	0.702905
NM_166263_at	FBgn0003520	2R	14006149	1	S,R	14,25	1.47094e-05	6.06499e-07	0.17057	0.702905
NM_079633_at	FBgn0003600	3R	11075806	1	R,S	29,10	0.000732399	0.000306172	0.186452	-0.547847
NM_079633_at	FBgn0003600	3R	11078482	1	R,S	29,10	0.000732399	0.000306172	0.186452	-0.547847
NM_079633_at	FBgn0003600	3R	11079525	1	R,S	29,10	0.000732399	0.000306172	0.186452	-0.547847
NM_079633_at	FBgn0003600	3R	11080905	1	S,R	11,27	8.05009e-05	1.08092e-05	0.216451	-0.648209
NM_079633_at	FBgn0003600	3R	11081474	1	R,S	26,12	0.000127492	2.26435e-05	0.202038	-0.629854
NM_079633_at	FBgn0003600	3R	11081719	0	R,I	29,9	3.02319e-05	2.01463e-06	0.244835	-0.685825
NM_079633_at	FBgn0003600	3R	11082045	1	R,S	26,13	0.000196073	4.65575e-05	0.192694	-0.604116
NM_079633_at	FBgn0003600	3R	11082520	1	S,R	13,26	1.56124e-05	6.78214e-07	0.224595	-0.700775
NM_079633_at	FBgn0003600	3R	11082680	1	S,R	17,22	0.000610358	0.000238455	0.161523	-0.555928
NM_079633_at	FBgn0003600	3R	11083329	1	R,S	29,9	2.23139e-05	1.15851e-06	0.256681	-0.697115
NM_079633_at	FBgn0003600	3R	11083943	1	R,S	28,10	6.53319e-06	1.02646e-07	0.258854	-0.741169
NM_079633_at	FBgn0003600	3R	11084220	1	R,S	20,19	6.61135e-05	8.47008e-06	0.189976	-0.64724
NM_079633_at	FBgn0003600	3R	11084441	1	R,S	28,11	2.84911e-06	2.08489e-08	0.257707	-0.759425
NM_079633_at	FBgn0003600	3R	11084858	1	S,R	16,23	1.09752e-05	3.46767e-07	0.219606	-0.713289
NM_079633_at	FBgn0003600	3R	11085191	1	S,R	21,18	0.000179069	4.06127e-05	0.180028	-0.607819
NM_079633_at	FBgn0003600	3R	11085209	1	S,R	21,18	0.000179069	4.06127e-05	0.180028	-0.607819
NM_079633_at	FBgn0003600	3R	11085498	1	R,S	29,10	9.05687e-06	2.38114e-07	0.254856	-0.720027
NM_079633_at	FBgn0003600	3R	11085530	1	R,S	28,11	2.84911e-06	2.08489e-08	0.257707	-0.759425
NM_079633_at	FBgn0003600	3R	11085791	1	S,R	18,21	1.43486e-05	5.78782e-07	0.20926	-0.703791
NM_079633_at	FBgn0003600	3R	11085815	1	S,R	18,21	1.43486e-05	5.78782e-07	0.20926	-0.703791
NM_079633_at	FBgn0003600	3R	11086019	1	R,S	23,16	1.85892e-06	7.78626e-09	0.233237	-0.773502
NM_079633_at	FBgn0003600	3R	11086034	1	S,R	17,22	5.85582e-06	9.85731e-08	0.222508	-0.735111
NM_079633_at	FBgn0003600	3R	11086145	1	R,S	23,16	1.85892e-06	7.78626e-09	0.233237	-0.773502
NM_079633_at	FBgn0003600	3R	11086720	1	R,S	29,10	1.63334e-05	7.3783e-07	0.24374	-0.699157
NM_079633_at	FBgn0003600	3R	11088233	1	R,S	25,14	2.18432e-05	1.25817e-06	0.21354	-0.688657
NM_079633_at	FBgn0003600	3R	11088937	1	R,S	25,13	3.99632e-05	3.30271e-06	0.2107	-0.6753
NM_079633_at	FBgn0003600	3R	11089295	1	R,S	22,16	0.000604445	0.000227527	0.173952	-0.563825
NM_079633_at	FBgn0003600	3R	11089392	1	S,R	20,17	0.00020074	4.31561e-05	0.176859	-0.619681
NM_079633_at	FBgn0003600	3R	11089630	1	R,S	28,11	8.08417e-06	1.89975e-07	0.241321	-0.723985
NM_079633_at	FBgn0003600	3R	11089703	1	R,S	28,10	1.63655e-05	6.47077e-07	0.241321	-0.708471
NM_079633_at	FBgn0003600	3R	11089741	1	R,S	29,10	1.63334e-05	7.3783e-07	0.24374	-0.699157
NM_079633_at	FBgn0003600	3R	11089988	1	R,S	28,11	0.000204075	4.94329e-05	0.206348	-0.602477
NM_079633_at	FBgn0003600	3R	11090263	1	R,S	28,10	1.63655e-05	6.47077e-07	0.241321	-0.708471
NM_079633_at	FBgn0003600	3R	11090700	1	R,S	29,10	2.89925e-05	2.08665e-06	0.235465	-0.678287
NM_079633_at	FBgn0003600	3R	11090704	2	R,D	29,10	2.89925e-05	2.08665e-06	0.235465	-0.678287
NM_079633_at	FBgn0003600	3R	11091306	1	R,S	30,9	0.000110333	1.92616e-05	0.228474	-0.627256
NM_079633_at	FBgn0003600	3R	11091494	1	R,S	31,8	0.000198039	4.72593e-05	0.234055	-0.603708
NM_079633_at	FBgn0003600	3R	11092074	1	R,S	31,8	0.000198039	4.72593e-05	0.234055	-0.603708
NM_079633_at	FBgn0003600	3R	11092080	1	R,S	31,8	0.000198039	4.72593e-05	0.234055	-0.603708
NM_079633_at	FBgn0003600	3R	11093451	1	R,S	31,8	0.000198039	4.72593e-05	0.234055	-0.603708
NM_079633_at	FBgn0003600	3R	11094128	1	R,S	31,8	0.000198039	4.72593e-05	0.234055	-0.603708
NM_079633_at	FBgn0003600	3R	11094557	1	R,S	31,8	0.000198039	4.72593e-05	0.234055	-0.603708
NM_079633_at	FBgn0003600	3R	11094780	1	R,S	31,8	0.000198039	4.72593e-05	0.234055	-0.603708
NM_079633_at	FBgn0003600	3R	11094964	1	R,S	31,8	0.000198039	4.72593e-05	0.234055	-0.603708
NM_079633_at	FBgn0003600	3R	11095521	1	R,S	31,8	0.000198039	4.72593e-05	0.234055	-0.603708
NM_079633_at	FBgn0003600	3R	11095794	1	R,S	31,8	0.000574744	0.000219429	0.212556	-0.558571
NM_079633_at	FBgn0003600	3R	11096074	1	R,S	31,8	0.000574744	0.000219429	0.212556	-0.558571
NM_079633_at	FBgn0003600	3R	11096154	1	R,S	30,9	0.000110333	1.92616e-05	0.228474	-0.627256
NM_079633_at	FBgn0003600	3R	11096515	3	R,D	30,8	0.000298752	8.2856e-05	0.217377	-0.594529
NM_079633_at	FBgn0003600	3R	11096651	1	R,S	31,8	0.000198039	4.72593e-05	0.234055	-0.603708
NM_079633_at	FBgn0003600	3R	11097436	13	R,D	30,8	0.000298752	8.2856e-05	0.208277	-0.594529
NM_079633_at	FBgn0003600	3R	11098768	1	R,S	20,19	0.000493796	0.000177595	0.172847	-0.565196
NM_169639_at	FBgn0003721	3R	11113784	0	I,R	10,28	0.000302307	8.43112e-05	0.097671	-0.594025
NM_169641_at	FBgn0003721	3R	11113784	0	I,R	10,28	0.000302307	8.43112e-05	0.097671	-0.594025
NM_169640_at	FBgn0003721	3R	11113784	0	I,R	10,28	0.000120374	2.06777e-05	0.0930345	-0.632174
NM_169639_at	FBgn0003721	3R	11113826	1	S,R	11,28	0.000140353	2.8006e-05	0.101595	-0.617665
NM_169641_at	FBgn0003721	3R	11113826	1	S,R	11,28	0.000140353	2.8006e-05	0.101595	-0.617665
NM_169640_at	FBgn0003721	3R	11113826	1	S,R	11,28	5.6731e-05	6.58004e-06	0.0976213	-0.653105
NM_169639_at	FBgn0003721	3R	11113828	1	S,R	11,28	0.000140353	2.8006e-05	0.101595	-0.617665
NM_169641_at	FBgn0003721	3R	11113828	1	S,R	11,28	0.000140353	2.8006e-05	0.101595	-0.617665
NM_169640_at	FBgn0003721	3R	11113828	1	S,R	11,28	5.6731e-05	6.58004e-06	0.0976213	-0.653105
NM_057417_at	FBgn0003742	2R	10488516	1	R,S	21,18	0.000477083	0.000169221	0.0745676	0.566689
NM_057415_at	FBgn0003742	2R	10488516	1	R,S	21,18	0.000477083	0.000169221	0.0745676	0.566689
NM_057416_at	FBgn0003742	2R	10488516	1	R,S	21,18	0.000477083	0.000169221	0.0745676	0.566689
NM_057418_at	FBgn0003742	2R	10488516	1	R,S	21,18	0.000477083	0.000169221	0.0745676	0.566689
NM_134280_at	FBgn0003742	2R	10488516	1	R,S	21,18	0.000477083	0.000169221	0.0745676	0.566689
NM_206113_at	FBgn0003742	2R	10488516	1	R,S	21,18	0.000477083	0.000169221	0.0745676	0.566689
NM_206112_at	FBgn0003742	2R	10488516	1	R,S	21,18	0.000477083	0.000169221	0.0745676	0.566689
NM_057417_at	FBgn0003742	2R	10488528	1	R,S	21,17	0.00040375	0.000128435	0.0785038	0.581581
NM_057415_at	FBgn0003742	2R	10488528	1	R,S	21,17	0.00040375	0.000128435	0.0785038	0.581581
NM_057416_at	FBgn0003742	2R	10488528	1	R,S	21,17	0.00040375	0.000128435	0.0785038	0.581581
NM_057418_at	FBgn0003742	2R	10488528	1	R,S	21,17	0.00040375	0.000128435	0.0785038	0.581581
NM_134280_at	FBgn0003742	2R	10488528	1	R,S	21,17	0.00040375	0.000128435	0.0785038	0.581581
NM_206113_at	FBgn0003742	2R	10488528	1	R,S	21,17	0.00040375	0.000128435	0.0785038	0.581581
NM_206112_at	FBgn0003742	2R	10488528	1	R,S	21,17	0.00040375	0.000128435	0.0785038	0.581581
NM_079118_at	FBgn0003888	2R	20195824	1	R,S	27,12	0.000161167	3.46141e-05	0.0755004	0.612094
NM_079118_at	FBgn0003888	2R	20200183	1	R,S	32,7	0.00018935	4.41793e-05	0.0940695	-0.605543
NM_057439_at	FBgn0003996	X	2693464	2	S,R,C	20,14,5	0.000293841	2.1013e-05	0.138069	-0.625055
NM_057439_at	FBgn0003996	X	2693492	1	S,R	25,14	6.04751e-05	7.31467e-06	0.122398	-0.650662
NM_057439_at	FBgn0003996	X	2693612	1	S,R	23,16	0.000103144	1.73225e-05	0.11535	-0.629918
NM_001043255_at	FBgn0004087	3R	12301627	1	R,S	29,10	0.000578539	0.000221439	0.184805	-0.558282
NM_169721_at	FBgn0004087	3R	12301627	1	R,S	29,10	0.000578539	0.000221439	0.184805	-0.558282
NM_001043255_at	FBgn0004087	3R	12304884	1	R,S	33,6	0.000707979	0.00029233	0.201047	-0.549358
NM_169721_at	FBgn0004087	3R	12304884	1	R,S	33,6	0.000707979	0.00029233	0.201047	-0.549358
NM_001043255_at	FBgn0004087	3R	12304927	1	R,S	33,6	0.000707979	0.00029233	0.201047	-0.549358
NM_169721_at	FBgn0004087	3R	12304927	1	R,S	33,6	0.000707979	0.00029233	0.201047	-0.549358
NM_001043255_at	FBgn0004087	3R	12304944	1	R,S	33,6	0.000707979	0.00029233	0.201047	-0.549358
NM_169721_at	FBgn0004087	3R	12304944	1	R,S	33,6	0.000707979	0.00029233	0.201047	-0.549358
NM_001043255_at	FBgn0004087	3R	12305037	1	R,S	33,6	0.000707979	0.00029233	0.201047	-0.549358
NM_169721_at	FBgn0004087	3R	12305037	1	R,S	33,6	0.000707979	0.00029233	0.201047	-0.549358
NM_001043255_at	FBgn0004087	3R	12305046	1	R,S	33,6	0.000707979	0.00029233	0.201047	-0.549358
NM_169721_at	FBgn0004087	3R	12305046	1	R,S	33,6	0.000707979	0.00029233	0.201047	-0.549358
NM_001043255_at	FBgn0004087	3R	12305061	1	R,S	33,6	0.000707979	0.00029233	0.201047	-0.549358
NM_169721_at	FBgn0004087	3R	12305061	1	R,S	33,6	0.000707979	0.00029233	0.201047	-0.549358
NM_001043255_at	FBgn0004087	3R	12305193	1	R,S	29,10	4.23785e-06	4.98599e-08	0.22872	-0.746115
NM_169721_at	FBgn0004087	3R	12305193	1	R,S	29,10	4.23785e-06	4.98599e-08	0.22872	-0.746115
NM_001043255_at	FBgn0004087	3R	12305946	1	R,S	26,13	0.000683013	0.000278324	0.160286	-0.550954
NM_169721_at	FBgn0004087	3R	12305946	1	R,S	26,13	0.000683013	0.000278324	0.160286	-0.550954
NM_001043255_at	FBgn0004087	3R	12306553	1	R,S	30,9	3.09086e-05	2.33513e-06	0.204347	-0.675923
NM_169721_at	FBgn0004087	3R	12306553	1	R,S	30,9	3.09086e-05	2.33513e-06	0.204347	-0.675923
NM_001043255_at	FBgn0004087	3R	12306580	1	R,S	29,10	4.23785e-06	4.98599e-08	0.22872	-0.746115
NM_169721_at	FBgn0004087	3R	12306580	1	R,S	29,10	4.23785e-06	4.98599e-08	0.22872	-0.746115
NM_001043255_at	FBgn0004087	3R	12306591	0	R,I	29,9	1.02393e-05	2.58567e-07	0.215325	-0.725338
NM_169721_at	FBgn0004087	3R	12306591	0	R,I	29,9	1.02393e-05	2.58567e-07	0.215325	-0.725338
NM_001043255_at	FBgn0004087	3R	12306601	1	R,S	30,9	3.09086e-05	2.33513e-06	0.204347	-0.675923
NM_169721_at	FBgn0004087	3R	12306601	1	R,S	30,9	3.09086e-05	2.33513e-06	0.204347	-0.675923
NM_001043255_at	FBgn0004087	3R	12306696	1	R,S	29,10	4.23785e-06	4.98599e-08	0.22872	-0.746115
NM_169721_at	FBgn0004087	3R	12306696	1	R,S	29,10	4.23785e-06	4.98599e-08	0.22872	-0.746115
NM_001043255_at	FBgn0004087	3R	12306698	0	R,I	29,10	4.23785e-06	4.98599e-08	0.22872	-0.746115
NM_169721_at	FBgn0004087	3R	12306698	0	R,I	29,10	4.23785e-06	4.98599e-08	0.22872	-0.746115
NM_001043255_at	FBgn0004087	3R	12306699	2	R,C	29,10	4.23785e-06	4.98599e-08	0.22872	-0.746115
NM_169721_at	FBgn0004087	3R	12306699	2	R,C	29,10	4.23785e-06	4.98599e-08	0.22872	-0.746115
NM_001043255_at	FBgn0004087	3R	12306702	2	R,C	29,10	4.23785e-06	4.98599e-08	0.22872	-0.746115
NM_169721_at	FBgn0004087	3R	12306702	2	R,C	29,10	4.23785e-06	4.98599e-08	0.22872	-0.746115
NM_001043255_at	FBgn0004087	3R	12306860	0	R,I	31,8	6.341e-05	7.90889e-06	0.227108	-0.648845
NM_169721_at	FBgn0004087	3R	12306860	0	R,I	31,8	6.341e-05	7.90889e-06	0.227108	-0.648845
NM_001043255_at	FBgn0004087	3R	12306911	1	R,S	31,8	7.34059e-05	1.00469e-05	0.214265	-0.643203
NM_169721_at	FBgn0004087	3R	12306911	1	R,S	31,8	7.34059e-05	1.00469e-05	0.214265	-0.643203
NM_165541_at	FBgn0004132	2R	3446452	1	R,S	17,22	0.000831762	0.000363854	0.054978	-0.542144
NM_165541_at	FBgn0004132	2R	3446786	1	R,S	16,23	0.000550715	0.000206799	0.0574119	-0.560442
NM_001169603_at	FBgn0004133	2R	3476641	1	R,D	19,20	0.000322541	9.68886e-05	0.120131	-0.583428
NM_001169602_at	FBgn0004133	2R	3476641	1	R,D	19,20	0.000208178	5.09257e-05	0.115143	-0.60166
NM_165542_at	FBgn0004133	2R	3476641	1	R,D	19,20	0.000322541	9.68886e-05	0.120131	-0.583428
NM_079267_at	FBgn0004244	3L	9143920	1	R,S	17,22	2.1539e-05	1.2266e-06	0.291255	0.689167
NM_168322_at	FBgn0004244	3L	9143920	1	R,S	17,22	2.1539e-05	1.2266e-06	0.291255	0.689167
NM_168321_at	FBgn0004244	3L	9143920	1	R,S	17,22	2.1539e-05	1.2266e-06	0.291255	0.689167
NM_079267_at	FBgn0004244	3L	9144040	1	R,S	18,20	4.25943e-05	3.69088e-06	0.282448	0.672875
NM_168322_at	FBgn0004244	3L	9144040	1	R,S	18,20	4.25943e-05	3.69088e-06	0.282448	0.672875
NM_168321_at	FBgn0004244	3L	9144040	1	R,S	18,20	4.25943e-05	3.69088e-06	0.282448	0.672875
NM_001038810_at	FBgn0004363	2L	10847721	1	R,S	27,12	0.00020535	4.98955e-05	0.0370057	0.602221
NM_170409_at	FBgn0004369	3R	25285335	1	S,R	17,22	0.000147551	3.02441e-05	0.092507	-0.615656
NM_206579_at	FBgn0004369	3R	25285335	1	S,R	17,22	0.000147551	3.02441e-05	0.092507	-0.615656
NM_057468_at	FBgn0004369	3R	25319436	1	S,R	25,14	6.04751e-05	7.31467e-06	0.192187	-0.650662
NM_057470_at	FBgn0004378	3L	1242332	1	R,S	26,13	0.000174164	3.89417e-05	0.13758	-0.608949
NM_057470_at	FBgn0004378	3L	1245159	1	R,S	19,20	0.000289423	8.27957e-05	0.131446	-0.587986
NM_057470_at	FBgn0004378	3L	1245170	1	R,S	19,20	0.000289423	8.27957e-05	0.131446	-0.587986
NM_057470_at	FBgn0004378	3L	1245221	1	R,S	20,19	0.000166499	3.63717e-05	0.132685	-0.610776
NM_057470_at	FBgn0004378	3L	1245641	1	R,S	21,18	0.000223808	5.67238e-05	0.132822	-0.598679
NM_057470_at	FBgn0004378	3L	1245658	1	R,S	21,18	0.000223808	5.67238e-05	0.132822	-0.598679
NM_079305_at	FBgn0004381	3L	11793835	1	R,S	27,12	0.000111323	1.95336e-05	0.0764532	-0.626903
NM_001032091_at	FBgn0004407	2L	13829423	1	R,S	32,7	0.000163631	3.54232e-05	0.139012	-0.61148
NM_001032091_at	FBgn0004407	2L	13832067	1	R,S	31,8	0.000297849	8.63264e-05	0.115056	-0.586781
NM_078982_at	FBgn0004463	2R	7925325	1	S,R	24,15	0.000308045	9.06494e-05	0.145267	0.585366
NM_078982_at	FBgn0004463	2R	7925388	1	S,R	24,15	0.000308045	9.06494e-05	0.145267	0.585366
NM_078982_at	FBgn0004463	2R	7926716	1	S,R	23,16	0.000163991	3.55418e-05	0.14986	0.611391
NM_078982_at	FBgn0004463	2R	7928696	1	R,S	15,24	0.000109621	1.90666e-05	0.189274	-0.627512
NM_078982_at	FBgn0004463	2R	7935927	1	S,R	17,22	0.00032203	9.66671e-05	0.158474	0.583494
NM_079392_at	FBgn0004465	3L	16603835	1	R,S	20,19	0.000166499	3.63717e-05	0.0549351	-0.610776
NM_079392_at	FBgn0004465	3L	16603840	32	R,D	20,19	0.000166499	3.63717e-05	0.0549351	-0.610776
NM_079392_at	FBgn0004465	3L	16606541	1	R,S	22,17	0.000444856	0.000153352	0.0499835	-0.569711
NM_166639_at	FBgn0004551	2R	19824066	1	R,S	19,20	0.000118423	2.15187e-05	0.0298838	0.62445
NM_166639_at	FBgn0004551	2R	19824076	1	R,S	19,20	0.000118423	2.15187e-05	0.0298838	0.62445
NM_001144304_at	FBgn0004584	2L	2971686	1	R,S	18,21	0.000127434	2.41214e-05	0.209842	0.62153
NM_057493_at	FBgn0004584	2L	2971686	1	R,S	18,21	0.000127434	2.41214e-05	0.209842	0.62153
NM_001144304_at	FBgn0004584	2L	2972071	1	R,S	26,13	9.50959e-05	1.52302e-05	0.223752	-0.633114
NM_057493_at	FBgn0004584	2L	2972071	1	R,S	26,13	9.50959e-05	1.52302e-05	0.223752	-0.633114
NM_001144304_at	FBgn0004584	2L	2972381	1	R,S	25,14	2.8315e-05	2.00135e-06	0.235988	-0.679158
NM_057493_at	FBgn0004584	2L	2972381	1	R,S	25,14	2.8315e-05	2.00135e-06	0.235988	-0.679158
NM_001144304_at	FBgn0004584	2L	2972524	1	R,S	26,13	1.18979e-05	4.05208e-07	0.256188	-0.710441
NM_057493_at	FBgn0004584	2L	2972524	1	R,S	26,13	1.18979e-05	4.05208e-07	0.256188	-0.710441
NM_001144304_at	FBgn0004584	2L	2972576	1	R,D	27,12	9.82328e-05	1.60355e-05	0.230969	-0.631839
NM_057493_at	FBgn0004584	2L	2972576	1	R,D	27,12	9.82328e-05	1.60355e-05	0.230969	-0.631839
NM_001144304_at	FBgn0004584	2L	2972611	1	R,S	25,13	7.57265e-06	1.39769e-07	0.266038	-0.736002
NM_057493_at	FBgn0004584	2L	2972611	1	R,S	25,13	7.57265e-06	1.39769e-07	0.266038	-0.736002
NM_001144304_at	FBgn0004584	2L	2972631	4	R,D	26,13	1.3635e-05	5.25569e-07	0.255968	-0.705608
NM_057493_at	FBgn0004584	2L	2972631	4	R,D	26,13	1.3635e-05	5.25569e-07	0.255968	-0.705608
NM_001144304_at	FBgn0004584	2L	2972643	0	R,I	27,12	3.06238e-05	2.29753e-06	0.252588	-0.676265
NM_057493_at	FBgn0004584	2L	2972643	0	R,I	27,12	3.06238e-05	2.29753e-06	0.252588	-0.676265
NM_001144304_at	FBgn0004584	2L	2972648	1	R,S	26,12	1.94681e-05	8.98603e-07	0.261967	-0.702132
NM_057493_at	FBgn0004584	2L	2972648	1	R,S	26,12	1.94681e-05	8.98603e-07	0.261967	-0.702132
NM_001144304_at	FBgn0004584	2L	2972676	1	R,S	26,12	1.94681e-05	8.98603e-07	0.261967	-0.702132
NM_057493_at	FBgn0004584	2L	2972676	1	R,S	26,12	1.94681e-05	8.98603e-07	0.261967	-0.702132
NM_001144304_at	FBgn0004584	2L	2972692	1	R,S	27,12	6.71391e-05	8.68633e-06	0.238033	-0.646648
NM_057493_at	FBgn0004584	2L	2972692	1	R,S	27,12	6.71391e-05	8.68633e-06	0.238033	-0.646648
NM_001144304_at	FBgn0004584	2L	2972769	1	R,S	28,11	2.51703e-05	1.62359e-06	0.266388	0.683482
NM_057493_at	FBgn0004584	2L	2972769	1	R,S	28,11	2.51703e-05	1.62359e-06	0.266388	0.683482
NM_001144304_at	FBgn0004584	2L	2972799	1	R,S	26,13	9.03632e-06	2.37048e-07	0.26274	-0.720107
NM_057493_at	FBgn0004584	2L	2972799	1	R,S	26,13	9.03632e-06	2.37048e-07	0.26274	-0.720107
NM_001144304_at	FBgn0004584	2L	2972805	1	R,S	26,13	9.03632e-06	2.37048e-07	0.26274	-0.720107
NM_057493_at	FBgn0004584	2L	2972805	1	R,S	26,13	9.03632e-06	2.37048e-07	0.26274	-0.720107
NM_001144304_at	FBgn0004584	2L	2972820	0	R,I	16,20	1.72484e-05	5.27807e-07	0.257073	0.726465
NM_057493_at	FBgn0004584	2L	2972820	0	R,I	16,20	1.72484e-05	5.27807e-07	0.257073	0.726465
NM_001144304_at	FBgn0004584	2L	2972890	1	R,S	28,11	2.51703e-05	1.62359e-06	0.266388	0.683482
NM_057493_at	FBgn0004584	2L	2972890	1	R,S	28,11	2.51703e-05	1.62359e-06	0.266388	0.683482
NM_001144304_at	FBgn0004584	2L	2972966	1	R,S	16,23	9.61916e-06	2.68112e-07	0.248724	0.717921
NM_057493_at	FBgn0004584	2L	2972966	1	R,S	16,23	9.61916e-06	2.68112e-07	0.248724	0.717921
NM_001144304_at	FBgn0004584	2L	2972998	1	R,S	17,22	8.2587e-05	1.21552e-05	0.222847	0.638628
NM_057493_at	FBgn0004584	2L	2972998	1	R,S	17,22	8.2587e-05	1.21552e-05	0.222847	0.638628
NM_001144304_at	FBgn0004584	2L	2973029	1	R,S	16,23	9.61916e-06	2.68112e-07	0.248724	0.717921
NM_057493_at	FBgn0004584	2L	2973029	1	R,S	16,23	9.61916e-06	2.68112e-07	0.248724	0.717921
NM_001144304_at	FBgn0004584	2L	2973215	1	R,S	28,11	2.51703e-05	1.62359e-06	0.266388	0.683482
NM_057493_at	FBgn0004584	2L	2973215	1	R,S	28,11	2.51703e-05	1.62359e-06	0.266388	0.683482
NM_001144304_at	FBgn0004584	2L	2973629	1	R,S	30,9	0.000465258	0.000163355	0.19702	0.567775
NM_057493_at	FBgn0004584	2L	2973629	1	R,S	30,9	0.000465258	0.000163355	0.19702	0.567775
NM_001144304_at	FBgn0004584	2L	2973827	1	R,S	29,10	0.00011357	2.01555e-05	0.255512	0.626111
NM_057493_at	FBgn0004584	2L	2973827	1	R,S	29,10	0.00011357	2.01555e-05	0.255512	0.626111
NM_001144304_at	FBgn0004584	2L	2975753	1	R,S	28,11	2.51703e-05	1.62359e-06	0.266388	0.683482
NM_057493_at	FBgn0004584	2L	2975753	1	R,S	28,11	2.51703e-05	1.62359e-06	0.266388	0.683482
NM_001144304_at	FBgn0004584	2L	2976028	1	R,S	29,10	0.000129482	2.47255e-05	0.254696	0.620893
NM_057493_at	FBgn0004584	2L	2976028	1	R,S	29,10	0.000129482	2.47255e-05	0.254696	0.620893
NM_001144304_at	FBgn0004584	2L	2976113	1	R,S	21,18	4.97623e-05	5.28647e-06	0.225314	0.65809
NM_057493_at	FBgn0004584	2L	2976113	1	R,S	21,18	4.97623e-05	5.28647e-06	0.225314	0.65809
NM_001144304_at	FBgn0004584	2L	2977574	1	R,S	29,10	0.000190758	4.46745e-05	0.200166	0.60524
NM_057493_at	FBgn0004584	2L	2977574	1	R,S	29,10	0.000190758	4.46745e-05	0.200166	0.60524
NM_001144304_at	FBgn0004584	2L	2981589	1	R,S	28,11	0.000531728	0.000196943	0.180658	0.561974
NM_057493_at	FBgn0004584	2L	2981589	1	R,S	28,11	0.000531728	0.000196943	0.180658	0.561974
NM_001144304_at	FBgn0004584	2L	2981612	1	R,S	28,11	0.000531728	0.000196943	0.180658	0.561974
NM_057493_at	FBgn0004584	2L	2981612	1	R,S	28,11	0.000531728	0.000196943	0.180658	0.561974
NM_079593_at	FBgn0004595	3R	7198082	1	S,R	27,12	0.00020535	4.98955e-05	0.446709	0.602221
NM_169386_at	FBgn0004595	3R	7198082	1	S,R	27,12	0.00020535	4.98955e-05	0.446709	0.602221
NM_176459_at	FBgn0004595	3R	7198082	1	S,R	27,12	0.00020535	4.98955e-05	0.446709	0.602221
NM_079593_at	FBgn0004595	3R	7200177	1	R,S	31,8	0.000443374	0.000152631	0.467407	-0.569855
NM_169386_at	FBgn0004595	3R	7200177	1	R,S	31,8	0.000443374	0.000152631	0.467407	-0.569855
NM_176459_at	FBgn0004595	3R	7200177	1	R,S	31,8	0.000443374	0.000152631	0.467407	-0.569855
NM_079593_at	FBgn0004595	3R	7200617	1	R,S	25,14	0.000283039	8.01464e-05	0.473288	-0.58892
NM_169386_at	FBgn0004595	3R	7200617	1	R,S	25,14	0.000283039	8.01464e-05	0.473288	-0.58892
NM_176459_at	FBgn0004595	3R	7200617	1	R,S	25,14	0.000283039	8.01464e-05	0.473288	-0.58892
NM_079593_at	FBgn0004595	3R	7200725	1	R,S	23,16	0.000146211	2.98238e-05	0.496316	-0.616022
NM_169386_at	FBgn0004595	3R	7200725	1	R,S	23,16	0.000146211	2.98238e-05	0.496316	-0.616022
NM_176459_at	FBgn0004595	3R	7200725	1	R,S	23,16	0.000146211	2.98238e-05	0.496316	-0.616022
NM_079593_at	FBgn0004595	3R	7202327	1	R,S	22,17	0.000165331	3.59845e-05	0.495271	-0.611061
NM_169386_at	FBgn0004595	3R	7202327	1	R,S	22,17	0.000165331	3.59845e-05	0.495271	-0.611061
NM_176459_at	FBgn0004595	3R	7202327	1	R,S	22,17	0.000165331	3.59845e-05	0.495271	-0.611061
NM_079593_at	FBgn0004595	3R	7202726	1	R,S	27,12	0.00020535	4.98955e-05	0.467716	-0.602221
NM_169386_at	FBgn0004595	3R	7202726	1	R,S	27,12	0.00020535	4.98955e-05	0.467716	-0.602221
NM_176459_at	FBgn0004595	3R	7202726	1	R,S	27,12	0.00020535	4.98955e-05	0.467716	-0.602221
NM_079593_at	FBgn0004595	3R	7203501	1	R,S	19,20	0.000186246	4.30935e-05	0.489312	-0.606218
NM_169386_at	FBgn0004595	3R	7203501	1	R,S	19,20	0.000186246	4.30935e-05	0.489312	-0.606218
NM_176459_at	FBgn0004595	3R	7203501	1	R,S	19,20	0.000186246	4.30935e-05	0.489312	-0.606218
NM_079593_at	FBgn0004595	3R	7204654	1	R,S	16,23	5.02662e-05	5.37666e-06	0.509152	-0.657708
NM_169386_at	FBgn0004595	3R	7204654	1	R,S	16,23	5.02662e-05	5.37666e-06	0.509152	-0.657708
NM_176459_at	FBgn0004595	3R	7204654	1	R,S	16,23	5.02662e-05	5.37666e-06	0.509152	-0.657708
NM_079593_at	FBgn0004595	3R	7204657	0	R,I	16,23	5.02662e-05	5.37666e-06	0.509152	-0.657708
NM_169386_at	FBgn0004595	3R	7204657	0	R,I	16,23	5.02662e-05	5.37666e-06	0.509152	-0.657708
NM_176459_at	FBgn0004595	3R	7204657	0	R,I	16,23	5.02662e-05	5.37666e-06	0.509152	-0.657708
NM_079593_at	FBgn0004595	3R	7204785	1	R,S	18,21	2.38124e-05	1.47006e-06	0.536469	-0.685511
NM_169386_at	FBgn0004595	3R	7204785	1	R,S	18,21	2.38124e-05	1.47006e-06	0.536469	-0.685511
NM_176459_at	FBgn0004595	3R	7204785	1	R,S	18,21	2.38124e-05	1.47006e-06	0.536469	-0.685511
NM_079593_at	FBgn0004595	3R	7218173	1	R,S	24,15	0.000275504	7.7049e-05	0.470887	-0.590049
NM_169386_at	FBgn0004595	3R	7218173	1	R,S	24,15	0.000275504	7.7049e-05	0.470887	-0.590049
NM_176459_at	FBgn0004595	3R	7218173	1	R,S	24,15	0.000275504	7.7049e-05	0.470887	-0.590049
NM_079593_at	FBgn0004595	3R	7218799	1	R,S	24,15	9.73457e-05	1.58065e-05	0.497975	-0.632195
NM_169386_at	FBgn0004595	3R	7218799	1	R,S	24,15	9.73457e-05	1.58065e-05	0.497975	-0.632195
NM_176459_at	FBgn0004595	3R	7218799	1	R,S	24,15	9.73457e-05	1.58065e-05	0.497975	-0.632195
NM_079593_at	FBgn0004595	3R	7218919	1	R,S	17,21	3.51353e-07	5.62076e-11	0.666628	-0.83738
NM_169386_at	FBgn0004595	3R	7218919	1	R,S	17,21	3.51353e-07	5.62076e-11	0.666628	-0.83738
NM_176459_at	FBgn0004595	3R	7218919	1	R,S	17,21	3.51353e-07	5.62076e-11	0.666628	-0.83738
NM_079593_at	FBgn0004595	3R	7218945	1	R,S	16,23	4.33318e-07	1.72595e-10	0.676981	-0.819819
NM_169386_at	FBgn0004595	3R	7218945	1	R,S	16,23	4.33318e-07	1.72595e-10	0.676981	-0.819819
NM_176459_at	FBgn0004595	3R	7218945	1	R,S	16,23	4.33318e-07	1.72595e-10	0.676981	-0.819819
NM_079593_at	FBgn0004595	3R	7218958	1	R,S	15,24	2.77062e-07	4.5016e-11	0.710673	-0.833561
NM_169386_at	FBgn0004595	3R	7218958	1	R,S	15,24	2.77062e-07	4.5016e-11	0.710673	-0.833561
NM_176459_at	FBgn0004595	3R	7218958	1	R,S	15,24	2.77062e-07	4.5016e-11	0.710673	-0.833561
NM_079593_at	FBgn0004595	3R	7220795	1	R,S	18,21	3.90408e-05	3.50146e-06	0.57066	-0.66723
NM_169386_at	FBgn0004595	3R	7220795	1	R,S	18,21	3.90408e-05	3.50146e-06	0.57066	-0.66723
NM_176459_at	FBgn0004595	3R	7220795	1	R,S	18,21	3.90408e-05	3.50146e-06	0.57066	-0.66723
NM_079593_at	FBgn0004595	3R	7220840	1	R,S	17,22	7.64523e-06	1.69851e-07	0.610527	-0.725922
NM_169386_at	FBgn0004595	3R	7220840	1	R,S	17,22	7.64523e-06	1.69851e-07	0.610527	-0.725922
NM_176459_at	FBgn0004595	3R	7220840	1	R,S	17,22	7.64523e-06	1.69851e-07	0.610527	-0.725922
NM_079593_at	FBgn0004595	3R	7221277	1	R,S	17,22	4.47141e-06	5.59244e-08	0.627368	-0.7443
NM_169386_at	FBgn0004595	3R	7221277	1	R,S	17,22	4.47141e-06	5.59244e-08	0.627368	-0.7443
NM_176459_at	FBgn0004595	3R	7221277	1	R,S	17,22	4.47141e-06	5.59244e-08	0.627368	-0.7443
NM_079593_at	FBgn0004595	3R	7221442	1	R,S	17,22	4.47141e-06	5.59244e-08	0.627368	-0.7443
NM_169386_at	FBgn0004595	3R	7221442	1	R,S	17,22	4.47141e-06	5.59244e-08	0.627368	-0.7443
NM_176459_at	FBgn0004595	3R	7221442	1	R,S	17,22	4.47141e-06	5.59244e-08	0.627368	-0.7443
NM_057508_at	FBgn0004629	3R	10395166	1	R,S	23,16	0.000230316	5.91882e-05	0.0927385	0.597495
NM_057508_at	FBgn0004629	3R	10395222	1	R,S	23,16	0.000230316	5.91882e-05	0.0927385	0.597495
NM_057508_at	FBgn0004629	3R	10395247	1	R,S	23,16	0.000230316	5.91882e-05	0.0927385	0.597495
NM_057512_at	FBgn0004654	X	2031470	1	R,S	11,28	0.000140353	2.8006e-05	0.150081	0.617665
NM_057512_at	FBgn0004654	X	2032116	1	R,S	12,27	0.000329885	0.00010009	0.137185	0.582476
NM_057512_at	FBgn0004654	X	2032933	1	R,S	11,28	0.000140353	2.8006e-05	0.150081	0.617665
NM_057512_at	FBgn0004654	X	2033519	1	R,S	26,13	0.000438964	0.000150492	0.121767	0.570286
NM_057512_at	FBgn0004654	X	2034134	1	R,D	26,13	0.000438964	0.000150492	0.121767	0.570286
NM_057512_at	FBgn0004654	X	2034789	1	R,S	13,26	0.000107511	1.84928e-05	0.143218	0.628281
NM_057512_at	FBgn0004654	X	2035090	1	R,S	11,28	0.000140353	2.8006e-05	0.150081	0.617665
NM_057512_at	FBgn0004654	X	2035164	1	R,S	11,28	0.000140353	2.8006e-05	0.150081	0.617665
NM_057512_at	FBgn0004654	X	2035208	1	R,S	11,28	0.000140353	2.8006e-05	0.150081	0.617665
NM_057512_at	FBgn0004654	X	2035377	1	R,S	24,15	1.49023e-05	6.21545e-07	0.142009	0.702439
NM_057512_at	FBgn0004654	X	2035437	1	R,S	24,15	1.49023e-05	6.21545e-07	0.142009	0.702439
NM_057512_at	FBgn0004654	X	2035442	1	R,S	24,13	2.32351e-05	1.09589e-06	0.146281	0.705216
NM_057512_at	FBgn0004654	X	2035445	1	R,S	24,13	2.32351e-05	1.09589e-06	0.146281	0.705216
NM_057512_at	FBgn0004654	X	2035447	1	R,S	25,13	2.32894e-05	1.25369e-06	0.143178	0.695534
NM_057512_at	FBgn0004654	X	2035716	1	R,S	24,15	1.49023e-05	6.21545e-07	0.142009	0.702439
NM_057512_at	FBgn0004654	X	2035719	1	R,S	24,14	2.96589e-05	1.94653e-06	0.136418	0.686542
NM_057512_at	FBgn0004654	X	2035824	1	R,S	24,15	1.49023e-05	6.21545e-07	0.142009	0.702439
NM_057512_at	FBgn0004654	X	2035836	1	R,S	26,13	0.000438964	0.000150492	0.121767	0.570286
NM_057512_at	FBgn0004654	X	2035850	2	R,C	25,14	4.71135e-05	4.82134e-06	0.1358	0.660161
NM_057512_at	FBgn0004654	X	2035919	1	R,S	24,15	1.49023e-05	6.21545e-07	0.142009	0.702439
NM_057512_at	FBgn0004654	X	2035966	2	R,D	25,14	6.04751e-05	7.31467e-06	0.135068	0.650662
NM_057512_at	FBgn0004654	X	2036046	1	R,S	26,13	0.000438964	0.000150492	0.121767	0.570286
NM_057512_at	FBgn0004654	X	2036436	1	R,S	12,27	0.000329885	0.00010009	0.137185	0.582476
NM_057512_at	FBgn0004654	X	2036463	1	R,S	12,27	0.000329885	0.00010009	0.137185	0.582476
NM_057512_at	FBgn0004654	X	2036587	1	R,S	11,28	0.000140353	2.8006e-05	0.150081	0.617665
NM_057512_at	FBgn0004654	X	2036620	3	R,D	26,13	0.000438964	0.000150492	0.121767	0.570286
NM_057512_at	FBgn0004654	X	2036842	1	R,S	11,28	0.000140353	2.8006e-05	0.150081	0.617665
NM_057512_at	FBgn0004654	X	2036985	7	R,S	24,13	6.10813e-05	6.23649e-06	0.136096	0.668099
NM_057512_at	FBgn0004654	X	2037297	1	R,S	26,13	0.000438964	0.000150492	0.121767	0.570286
NM_057512_at	FBgn0004654	X	2038609	1	R,S	26,13	0.000438964	0.000150492	0.121767	0.570286
NM_057512_at	FBgn0004654	X	2039393	1	R,S	9,30	2.66915e-05	1.80253e-06	0.180376	0.68133
NM_057512_at	FBgn0004654	X	2039413	1	R,S	9,30	2.66915e-05	1.80253e-06	0.180376	0.68133
NM_057512_at	FBgn0004654	X	2039893	1	R,S	9,30	2.66915e-05	1.80253e-06	0.180376	0.68133
NM_057512_at	FBgn0004654	X	2039945	2	R,D	9,26	3.88963e-05	2.20733e-06	0.180711	0.705535
NM_057512_at	FBgn0004654	X	2039998	1	R,S	9,30	2.66915e-05	1.80253e-06	0.180376	0.68133
NM_057512_at	FBgn0004654	X	2040190	1	R,D	9,30	2.66915e-05	1.80253e-06	0.180376	0.68133
NM_057512_at	FBgn0004654	X	2040207	1	R,S	9,30	2.66915e-05	1.80253e-06	0.180376	0.68133
NM_057512_at	FBgn0004654	X	2040711	0	R,I	9,30	2.66915e-05	1.80253e-06	0.180376	0.68133
NM_057512_at	FBgn0004654	X	2040742	40	R,D	23,15	5.90149e-05	6.44956e-06	0.134067	0.660344
NM_057512_at	FBgn0004654	X	2041088	1	R,S	9,30	2.66915e-05	1.80253e-06	0.180376	0.68133
NM_057512_at	FBgn0004654	X	2041191	1	R,S	9,30	2.66915e-05	1.80253e-06	0.180376	0.68133
NM_057512_at	FBgn0004654	X	2041591	1	R,S	25,13	0.000537097	0.000192794	0.121737	0.569073
NM_057512_at	FBgn0004654	X	2042058	1	R,S	25,14	0.00115508	0.000564212	0.111067	0.527179
NM_057512_at	FBgn0004654	X	2042145	1	R,S	25,14	0.00115508	0.000564212	0.111067	0.527179
NM_057512_at	FBgn0004654	X	2042409	1	R,S	9,30	2.66915e-05	1.80253e-06	0.180376	0.68133
NM_057512_at	FBgn0004654	X	2042496	0	R,I,I	12,15,10	7.32977e-05	0.0347488	0.175351	0.348101
NM_057512_at	FBgn0004654	X	2042779	0	R,I	25,14	0.00115508	0.000564212	0.111067	0.527179
NM_057512_at	FBgn0004654	X	2043139	2	R,D	25,14	0.00115508	0.000564212	0.111067	0.527179
NM_057512_at	FBgn0004654	X	2043193	1	R,S	9,30	0.000465258	0.000163355	0.14738	0.567775
NM_057512_at	FBgn0004654	X	2043244	1	R,S	10,29	0.00116015	0.000567487	0.131088	0.526976
NM_057512_at	FBgn0004654	X	2043385	1	R,S	10,29	0.00116015	0.000567487	0.131088	0.526976
NM_057512_at	FBgn0004654	X	2043568	1	R,S	10,29	0.00116015	0.000567487	0.131088	0.526976
NM_057512_at	FBgn0004654	X	2043640	0	R,I	11,28	0.00145578	0.000764176	0.119611	0.516409
NM_057512_at	FBgn0004654	X	2043774	1	R,S	9,30	0.000465258	0.000163355	0.14738	0.567775
NM_057512_at	FBgn0004654	X	2043834	1	R,S	9,30	0.000465258	0.000163355	0.14738	0.567775
NM_057512_at	FBgn0004654	X	2044399	2	R,D	25,14	0.00115508	0.000564212	0.111067	0.527179
NM_057512_at	FBgn0004654	X	2045014	1	R,S	9,29	0.000559185	0.000204036	0.144328	0.567288
NM_057512_at	FBgn0004654	X	2045129	1	R,S	9,30	0.000465258	0.000163355	0.14738	0.567775
NM_057512_at	FBgn0004654	X	2045224	1	R,C	25,14	0.00115508	0.000564212	0.111067	0.527179
NM_057512_at	FBgn0004654	X	2046869	1	R,S	9,30	0.000465258	0.000163355	0.14738	0.567775
NM_057512_at	FBgn0004654	X	2047013	1	R,S	10,28	0.000205008	4.72016e-05	0.150655	0.610375
NM_057512_at	FBgn0004654	X	2047058	1	R,S	10,29	0.000578539	0.000221439	0.134924	0.558282
NM_057512_at	FBgn0004654	X	2047066	1	R,S	9,30	0.000465258	0.000163355	0.14738	0.567775
NM_057512_at	FBgn0004654	X	2047069	1	R,S	9,30	0.000465258	0.000163355	0.14738	0.567775
NM_057512_at	FBgn0004654	X	2047082	1	R,S	9,30	0.000465258	0.000163355	0.14738	0.567775
NM_057512_at	FBgn0004654	X	2047395	1	R,S	10,29	0.00129838	0.000658095	0.129328	0.521759
NM_057512_at	FBgn0004654	X	2047912	1	R,S	23,16	4.44699e-05	4.37254e-06	0.132715	0.66234
NM_057512_at	FBgn0004654	X	2048800	1	R,S	9,30	0.000465258	0.000163355	0.14738	0.567775
NM_057512_at	FBgn0004654	X	2048830	1	R,S	9,29	0.000559185	0.000204036	0.142958	0.567288
NM_057512_at	FBgn0004654	X	2049154	1	R,S	10,29	0.00016781	3.68076e-05	0.150871	0.610458
NM_057512_at	FBgn0004654	X	2050821	1	R,S	9,30	0.000465258	0.000163355	0.14738	0.567775
NM_057512_at	FBgn0004654	X	2051062	1	R,S	9,30	0.000465258	0.000163355	0.14738	0.567775
NM_057512_at	FBgn0004654	X	2051603	1	R,S	25,14	0.00115508	0.000564212	0.111067	0.527179
NM_057512_at	FBgn0004654	X	2051856	1	R,S	9,30	0.000465258	0.000163355	0.14738	0.567775
NM_080201_at	FBgn0004811	2L	19783624	1	R,S	21,18	0.000223808	5.67238e-05	0.104089	0.598679
NM_080201_at	FBgn0004811	2L	19783626	1	R,S	21,18	0.000223808	5.67238e-05	0.104089	0.598679
NM_080201_at	FBgn0004811	2L	19783774	17	R,D	25,13	0.000266195	6.98579e-05	0.113089	0.599424
NM_080201_at	FBgn0004811	2L	19783976	1	R,S	24,14	0.000175142	3.71178e-05	0.113547	0.616893
NM_176062_at	FBgn0004811	2L	19783976	1	R,S	24,14	0.000316869	9.03406e-05	0.102279	0.592018
NM_080201_at	FBgn0004811	2L	19784703	1	R,S	25,14	0.000200664	4.8201e-05	0.110607	0.603168
NM_176062_at	FBgn0004811	2L	19784703	1	R,S	25,14	0.000316909	9.44518e-05	0.100018	0.584171
NM_080201_at	FBgn0004811	2L	19784741	1	R,S	25,14	0.000200664	4.8201e-05	0.110607	0.603168
NM_176062_at	FBgn0004811	2L	19784741	1	R,S	25,14	0.000316909	9.44518e-05	0.100018	0.584171
NM_080201_at	FBgn0004811	2L	19785029	1	R,S	24,15	0.000138679	2.7493e-05	0.111408	0.618147
NM_176062_at	FBgn0004811	2L	19785029	1	R,S	24,15	0.000196161	4.65888e-05	0.100692	0.604098
NM_080201_at	FBgn0004811	2L	19785132	1	R,S	25,14	0.000200664	4.8201e-05	0.110607	0.603168
NM_176062_at	FBgn0004811	2L	19785132	1	R,S	25,14	0.000316909	9.44518e-05	0.100018	0.584171
NM_080201_at	FBgn0004811	2L	19786022	1	R,S	25,14	0.000200664	4.8201e-05	0.110607	0.603168
NM_176062_at	FBgn0004811	2L	19786022	1	R,S	25,14	0.000316909	9.44518e-05	0.100018	0.584171
NM_080201_at	FBgn0004811	2L	19786101	1	R,S	25,14	0.000200664	4.8201e-05	0.110607	0.603168
NM_176062_at	FBgn0004811	2L	19786101	1	R,S	25,14	0.000316909	9.44518e-05	0.100018	0.584171
NM_080201_at	FBgn0004811	2L	19786577	1	R,S	25,14	0.000200664	4.8201e-05	0.110607	0.603168
NM_176062_at	FBgn0004811	2L	19786577	1	R,S	25,14	0.000316909	9.44518e-05	0.100018	0.584171
NM_080201_at	FBgn0004811	2L	19786744	1	R,S	23,16	0.000146211	2.98238e-05	0.107718	0.616022
NM_080201_at	FBgn0004811	2L	19786758	1	R,S	23,16	0.000146211	2.98238e-05	0.107718	0.616022
NM_080201_at	FBgn0004811	2L	19786871	1	R,D	23,16	0.000146211	2.98238e-05	0.107718	0.616022
NM_080201_at	FBgn0004811	2L	19787821	1	R,S	27,12	0.000370577	0.000118292	0.109684	0.57754
NM_176062_at	FBgn0004811	2L	19787821	1	R,S	27,12	0.00020535	4.98955e-05	0.104497	0.602221
NM_080201_at	FBgn0004811	2L	19789091	1	R,S	24,15	8.63767e-05	1.30631e-05	0.112356	0.636878
NM_176062_at	FBgn0004811	2L	19789091	1	R,S	24,15	0.000246206	6.53236e-05	0.100085	0.594732
NM_080201_at	FBgn0004811	2L	19789119	1	R,S	24,15	8.63767e-05	1.30631e-05	0.112356	0.636878
NM_176062_at	FBgn0004811	2L	19789119	1	R,S	24,15	0.000246206	6.53236e-05	0.100085	0.594732
NM_080201_at	FBgn0004811	2L	19789242	1	R,S	25,14	0.000200664	4.8201e-05	0.110607	0.603168
NM_176062_at	FBgn0004811	2L	19789242	1	R,S	25,14	0.000316909	9.44518e-05	0.100018	0.584171
NM_080201_at	FBgn0004811	2L	19789281	1	R,S	25,14	0.000200664	4.8201e-05	0.110607	0.603168
NM_176062_at	FBgn0004811	2L	19789281	1	R,S	25,14	0.000316909	9.44518e-05	0.100018	0.584171
NM_080201_at	FBgn0004811	2L	19790320	1	R,S	23,16	0.000321224	9.63177e-05	0.10491	0.5836
NM_176062_at	FBgn0004811	2L	19790320	1	R,S	23,16	0.000230316	5.91882e-05	0.0990748	0.597495
NM_080201_at	FBgn0004811	2L	19790824	1	R,S	24,15	0.000174887	3.91867e-05	0.110743	0.608781
NM_176062_at	FBgn0004811	2L	19790824	1	R,S	24,15	0.000109621	1.90666e-05	0.104914	0.627512
NM_080201_at	FBgn0004811	2L	19792665	1	R,S	23,16	0.000257525	6.97922e-05	0.105804	0.592864
NM_176062_at	FBgn0004811	2L	19792665	1	R,S	23,16	0.000257525	6.97922e-05	0.0989577	0.592864
NM_080201_at	FBgn0004811	2L	19792731	1	R,S	23,16	0.000257525	6.97922e-05	0.105804	0.592864
NM_176062_at	FBgn0004811	2L	19792731	1	R,S	23,16	0.000257525	6.97922e-05	0.0989577	0.592864
NM_080201_at	FBgn0004811	2L	19792739	1	R,S	23,16	0.000257525	6.97922e-05	0.105804	0.592864
NM_176062_at	FBgn0004811	2L	19792739	1	R,S	23,16	0.000257525	6.97922e-05	0.0989577	0.592864
NM_080201_at	FBgn0004811	2L	19792774	1	R,S	23,16	0.000257525	6.97922e-05	0.105804	0.592864
NM_176062_at	FBgn0004811	2L	19792774	1	R,S	23,16	0.000257525	6.97922e-05	0.0989577	0.592864
NM_080201_at	FBgn0004811	2L	19792817	1	R,S	23,16	0.000257525	6.97922e-05	0.105804	0.592864
NM_176062_at	FBgn0004811	2L	19792817	1	R,S	23,16	0.000257525	6.97922e-05	0.0989577	0.592864
NM_176062_at	FBgn0004811	2L	19793715	1	D,R	17,20	0.000362881	0.000105239	0.0969029	0.594284
NM_080201_at	FBgn0004811	2L	19793923	1	R,S	25,13	0.000209157	4.86566e-05	0.113972	0.609541
NM_176062_at	FBgn0004811	2L	19793923	1	R,S	25,13	0.000144696	2.76172e-05	0.110289	0.624716
NM_080201_at	FBgn0004811	2L	19793930	2	R,C	25,13	0.000209157	4.86566e-05	0.113972	0.609541
NM_176062_at	FBgn0004811	2L	19793930	2	R,C	25,13	0.000144696	2.76172e-05	0.110289	0.624716
NM_080201_at	FBgn0004811	2L	19794454	1	R,S	26,13	0.000121445	2.23814e-05	0.117303	0.623448
NM_176062_at	FBgn0004811	2L	19794454	1	R,S	26,13	2.66094e-05	1.79269e-06	0.116461	0.681443
NM_080201_at	FBgn0004811	2L	19794504	1	R,S	25,14	7.73728e-05	1.09416e-05	0.11761	0.641163
NM_176062_at	FBgn0004811	2L	19794504	1	R,S	25,14	1.47094e-05	6.06499e-07	0.116925	0.702905
NM_080201_at	FBgn0004811	2L	19794695	1	R,S	25,14	7.73728e-05	1.09416e-05	0.11761	0.641163
NM_176062_at	FBgn0004811	2L	19794695	1	R,S	25,14	1.47094e-05	6.06499e-07	0.116925	0.702905
NM_080201_at	FBgn0004811	2L	19794717	1	R,S	25,14	7.73728e-05	1.09416e-05	0.11761	0.641163
NM_176062_at	FBgn0004811	2L	19794717	1	R,S	25,14	1.47094e-05	6.06499e-07	0.116925	0.702905
NM_080201_at	FBgn0004811	2L	19794789	1	R,S	24,15	2.84177e-05	2.01418e-06	0.120423	0.679025
NM_176062_at	FBgn0004811	2L	19794789	1	R,S	24,15	1.00205e-05	2.90476e-07	0.116989	0.716488
NM_176062_at	FBgn0004811	2L	19797115	1	R,S	24,15	0.000308045	9.06494e-05	0.0985008	0.585366
NM_080201_at	FBgn0004811	2L	19798173	2	R,D	25,13	9.92952e-05	1.52029e-05	0.12044	0.639891
NM_176062_at	FBgn0004811	2L	19798173	2	R,D	25,13	2.66915e-05	1.60881e-06	0.119634	0.690476
NM_080201_at	FBgn0004811	2L	19798193	1	R,S	25,13	9.92952e-05	1.52029e-05	0.12044	0.639891
NM_176062_at	FBgn0004811	2L	19798193	1	R,S	25,13	2.66915e-05	1.60881e-06	0.119634	0.690476
NM_080201_at	FBgn0004811	2L	19798335	1	R,S	26,12	0.000127492	2.26435e-05	0.121505	0.629854
NM_176062_at	FBgn0004811	2L	19798335	1	R,S	26,12	5.09819e-05	5.03099e-06	0.118982	0.665993
NM_080201_at	FBgn0004811	2L	19798565	1	R,S	25,14	7.73728e-05	1.09416e-05	0.11761	0.641163
NM_176062_at	FBgn0004811	2L	19798565	1	R,S	25,14	1.47094e-05	6.06499e-07	0.116925	0.702905
NM_080201_at	FBgn0004811	2L	19798591	1	R,S	25,14	7.73728e-05	1.09416e-05	0.11761	0.641163
NM_176062_at	FBgn0004811	2L	19798591	1	R,S	25,14	1.47094e-05	6.06499e-07	0.116925	0.702905
NM_080201_at	FBgn0004811	2L	19798779	1	R,S	25,14	7.73728e-05	1.09416e-05	0.11761	0.641163
NM_176062_at	FBgn0004811	2L	19798779	1	R,S	25,14	1.47094e-05	6.06499e-07	0.116925	0.702905
NM_080201_at	FBgn0004811	2L	19798997	1	R,S	23,16	0.000287728	8.20899e-05	0.107627	0.588232
NM_176062_at	FBgn0004811	2L	19798997	1	R,S	23,16	3.06485e-05	2.30078e-06	0.110248	0.676235
NM_080201_at	FBgn0004811	2L	19799018	1	R,S	23,16	0.000287728	8.20899e-05	0.107627	0.588232
NM_176062_at	FBgn0004811	2L	19799018	1	R,S	23,16	3.06485e-05	2.30078e-06	0.110248	0.676235
NM_176062_at	FBgn0004811	2L	19799196	1	S,R	19,20	0.000186246	4.30935e-05	0.096765	-0.606218
NM_176062_at	FBgn0004811	2L	19802421	1	R,S	22,17	6.51297e-05	8.26435e-06	0.104977	0.647817
NM_176062_at	FBgn0004811	2L	19802424	1	R,S	23,16	0.000230316	5.91882e-05	0.0990775	0.597495
NM_176062_at	FBgn0004811	2L	19802428	1	R,S	22,17	6.51297e-05	8.26435e-06	0.104977	0.647817
NM_176062_at	FBgn0004811	2L	19802446	1	R,S	22,16	0.000107461	1.72596e-05	0.106197	0.636733
NM_176062_at	FBgn0004811	2L	19802451	1	R,S	23,16	0.000130258	2.49556e-05	0.10245	0.620654
NM_176062_at	FBgn0004811	2L	19802454	1	R,S	22,16	0.000107461	1.72596e-05	0.106197	0.636733
NM_176062_at	FBgn0004811	2L	19803221	1	R,S	22,17	6.51297e-05	8.26435e-06	0.105091	0.647817
NM_080201_at	FBgn0004811	2L	19803809	1	R,S	24,15	0.000246206	6.53236e-05	0.107746	0.594732
NM_176062_at	FBgn0004811	2L	19803809	1	R,S	24,15	2.84177e-05	2.01418e-06	0.110763	0.679025
NM_057531_at	FBgn0004885	3R	20536657	1	R,S	30,9	0.000126418	2.38236e-05	0.176689	0.621849
NM_170168_at	FBgn0004885	3R	20536657	1	R,S	30,9	0.000126418	2.38236e-05	0.176689	0.621849
NM_057531_at	FBgn0004885	3R	20537248	0	R,I	29,8	0.000194322	4.10433e-05	0.183129	0.621048
NM_170168_at	FBgn0004885	3R	20537248	0	R,I	29,8	0.000194322	4.10433e-05	0.183129	0.621048
NM_057531_at	FBgn0004885	3R	20537691	1	R,S	29,10	0.000147478	3.02213e-05	0.170421	0.615675
NM_170168_at	FBgn0004885	3R	20537691	1	R,S	29,10	0.000147478	3.02213e-05	0.170421	0.615675
NM_170168_at	FBgn0004885	3R	20539031	5	R,D	30,8	0.000298752	8.2856e-05	0.182425	0.594529
NM_057531_at	FBgn0004885	3R	20540093	9	R,D	31,7	0.000113531	1.88418e-05	0.200833	0.634529
NM_170168_at	FBgn0004885	3R	20540093	9	R,D	31,7	0.000113531	1.88418e-05	0.200833	0.634529
NM_057531_at	FBgn0004885	3R	20541320	1	R,S	30,9	0.000126418	2.38236e-05	0.176689	0.621849
NM_170168_at	FBgn0004885	3R	20541320	1	R,S	30,9	0.000126418	2.38236e-05	0.176689	0.621849
NM_057531_at	FBgn0004885	3R	20544983	1	R,S	29,10	0.000216631	5.40401e-05	0.165585	0.600023
NM_170168_at	FBgn0004885	3R	20544983	1	R,S	29,10	0.000216631	5.40401e-05	0.165585	0.600023
NM_057531_at	FBgn0004885	3R	20545307	1	R,S	30,9	0.000126418	2.38236e-05	0.176689	0.621849
NM_170168_at	FBgn0004885	3R	20545307	1	R,S	30,9	0.000126418	2.38236e-05	0.176689	0.621849
NM_057531_at	FBgn0004885	3R	20545359	1	R,S	30,9	0.000126418	2.38236e-05	0.176689	0.621849
NM_170168_at	FBgn0004885	3R	20545359	1	R,S	30,9	0.000126418	2.38236e-05	0.176689	0.621849
NM_057531_at	FBgn0004885	3R	20545373	1	R,S	30,9	0.000126418	2.38236e-05	0.176689	0.621849
NM_170168_at	FBgn0004885	3R	20545373	1	R,S	30,9	0.000126418	2.38236e-05	0.176689	0.621849
NM_057531_at	FBgn0004885	3R	20545390	1	R,S	29,10	0.000216631	5.40401e-05	0.165585	0.600023
NM_170168_at	FBgn0004885	3R	20545390	1	R,S	29,10	0.000216631	5.40401e-05	0.165585	0.600023
NM_057531_at	FBgn0004885	3R	20553022	1	R,S	31,8	0.000150002	3.10181e-05	0.18773	0.614992
NM_170168_at	FBgn0004885	3R	20553022	1	R,S	31,8	0.000150002	3.10181e-05	0.18773	0.614992
NM_057531_at	FBgn0004885	3R	20576948	1	R,S	31,8	4.05911e-05	3.74302e-06	0.19446	0.665771
NM_170168_at	FBgn0004885	3R	20576948	1	R,S	31,8	4.05911e-05	3.74302e-06	0.19446	0.665771
NM_057531_at	FBgn0004885	3R	20577104	1	R,S	31,8	4.05911e-05	3.74302e-06	0.19446	0.665771
NM_170168_at	FBgn0004885	3R	20577104	1	R,S	31,8	4.05911e-05	3.74302e-06	0.19446	0.665771
NM_057531_at	FBgn0004885	3R	20577159	1	R,S	31,8	4.05911e-05	3.74302e-06	0.19446	0.665771
NM_170168_at	FBgn0004885	3R	20577159	1	R,S	31,8	4.05911e-05	3.74302e-06	0.19446	0.665771
NR_003122_at	FBgn0004911	3L	3935460	1	R,S	25,14	7.73728e-05	1.09416e-05	0.217497	-0.641163
NM_079140_at	FBgn0004919	2R	20959972	1	R,S	30,9	1.98415e-05	1.05637e-06	0.333989	0.692145
NM_079140_at	FBgn0004919	2R	20962669	2	R,C,S	25,10,4	0.000434587	0.000318757	0.368188	0.546525
NM_079140_at	FBgn0004919	2R	20965747	1	R,D	29,10	4.41245e-05	4.31506e-06	0.312167	0.662634
NM_079140_at	FBgn0004919	2R	20966271	1	R,S	30,9	1.98415e-05	1.05637e-06	0.333989	0.692145
NM_079140_at	FBgn0004919	2R	20969157	1	R,S	30,9	1.98415e-05	1.05637e-06	0.333989	0.692145
NM_079140_at	FBgn0004919	2R	20971223	1	R,D	26,13	8.40433e-05	1.25016e-05	0.271793	0.637947
NM_079140_at	FBgn0004919	2R	20971959	1	R,S	30,9	1.98415e-05	1.05637e-06	0.333989	0.692145
NM_079140_at	FBgn0004919	2R	20972102	8	R,C	30,9	1.98415e-05	1.05637e-06	0.333989	0.692145
NM_057547_at	FBgn0005614	2R	5636105	1	R,S	29,10	0.000278562	7.83022e-05	0.143648	0.589588
NM_165695_at	FBgn0005614	2R	5636105	1	R,S	29,10	0.000278562	7.83022e-05	0.143648	0.589588
NM_165694_at	FBgn0005614	2R	5636105	1	R,S	29,10	0.000278562	7.83022e-05	0.143648	0.589588
NM_057547_at	FBgn0005614	2R	5639545	1	R,S	29,9	0.000223356	5.37308e-05	0.14398	0.6068
NM_165695_at	FBgn0005614	2R	5639545	1	R,S	29,9	0.000223356	5.37308e-05	0.14398	0.6068
NM_165694_at	FBgn0005614	2R	5639545	1	R,S	29,9	0.000223356	5.37308e-05	0.14398	0.6068
NM_057547_at	FBgn0005614	2R	5645177	1	R,S	26,12	6.65564e-05	7.891e-06	0.144269	0.655668
NM_165695_at	FBgn0005614	2R	5645177	1	R,S	26,12	6.65564e-05	7.891e-06	0.144269	0.655668
NM_165694_at	FBgn0005614	2R	5645177	1	R,S	26,12	6.65564e-05	7.891e-06	0.144269	0.655668
NM_057547_at	FBgn0005614	2R	5645743	1	R,S	26,13	6.54764e-05	8.33664e-06	0.147649	0.647613
NM_165695_at	FBgn0005614	2R	5645743	1	R,S	26,13	6.54764e-05	8.33664e-06	0.147649	0.647613
NM_165694_at	FBgn0005614	2R	5645743	1	R,S	26,13	6.54764e-05	8.33664e-06	0.147649	0.647613
NM_057547_at	FBgn0005614	2R	5646599	1	R,S	20,19	0.000444419	0.000153139	0.126299	0.569754
NM_165695_at	FBgn0005614	2R	5646599	1	R,S	20,19	0.000444419	0.000153139	0.126299	0.569754
NM_165694_at	FBgn0005614	2R	5646599	1	R,S	20,19	0.000444419	0.000153139	0.126299	0.569754
NM_057547_at	FBgn0005614	2R	5646710	2	R,C	28,11	0.00012366	2.30202e-05	0.14672	0.622728
NM_165695_at	FBgn0005614	2R	5646710	2	R,C	28,11	0.00012366	2.30202e-05	0.14672	0.622728
NM_165694_at	FBgn0005614	2R	5646710	2	R,C	28,11	0.00012366	2.30202e-05	0.14672	0.622728
NM_057547_at	FBgn0005614	2R	5646713	6	R,C	28,11	0.00012366	2.30202e-05	0.14672	0.622728
NM_165695_at	FBgn0005614	2R	5646713	6	R,C	28,11	0.00012366	2.30202e-05	0.14672	0.622728
NM_165694_at	FBgn0005614	2R	5646713	6	R,C	28,11	0.00012366	2.30202e-05	0.14672	0.622728
NM_057547_at	FBgn0005614	2R	5647569	1	R,S	26,13	0.000350146	0.000109057	0.128246	0.579952
NM_165695_at	FBgn0005614	2R	5647569	1	R,S	26,13	0.000350146	0.000109057	0.128246	0.579952
NM_165694_at	FBgn0005614	2R	5647569	1	R,S	26,13	0.000350146	0.000109057	0.128246	0.579952
NM_057547_at	FBgn0005614	2R	5647571	1	R,S	26,13	0.000350146	0.000109057	0.128246	0.579952
NM_165695_at	FBgn0005614	2R	5647571	1	R,S	26,13	0.000350146	0.000109057	0.128246	0.579952
NM_165694_at	FBgn0005614	2R	5647571	1	R,S	26,13	0.000350146	0.000109057	0.128246	0.579952
NM_057547_at	FBgn0005614	2R	5647608	1	R,S	26,13	0.000350146	0.000109057	0.128246	0.579952
NM_165695_at	FBgn0005614	2R	5647608	1	R,S	26,13	0.000350146	0.000109057	0.128246	0.579952
NM_165694_at	FBgn0005614	2R	5647608	1	R,S	26,13	0.000350146	0.000109057	0.128246	0.579952
NM_057547_at	FBgn0005614	2R	5647633	1	R,S	26,13	0.000350146	0.000109057	0.128246	0.579952
NM_165695_at	FBgn0005614	2R	5647633	1	R,S	26,13	0.000350146	0.000109057	0.128246	0.579952
NM_165694_at	FBgn0005614	2R	5647633	1	R,S	26,13	0.000350146	0.000109057	0.128246	0.579952
NM_057547_at	FBgn0005614	2R	5660201	1	S,R	17,22	0.000207104	5.05336e-05	0.130926	0.601872
NM_165695_at	FBgn0005614	2R	5660201	1	S,R	17,22	0.000207104	5.05336e-05	0.130926	0.601872
NM_165694_at	FBgn0005614	2R	5660201	1	S,R	17,22	0.000207104	5.05336e-05	0.130926	0.601872
NM_057547_at	FBgn0005614	2R	5660433	1	R,S	28,11	0.00012366	2.30202e-05	0.14672	0.622728
NM_165695_at	FBgn0005614	2R	5660433	1	R,S	28,11	0.00012366	2.30202e-05	0.14672	0.622728
NM_165694_at	FBgn0005614	2R	5660433	1	R,S	28,11	0.00012366	2.30202e-05	0.14672	0.622728
NM_057547_at	FBgn0005614	2R	5660500	1	R,S	24,15	0.000155796	3.28697e-05	0.132151	0.613464
NM_165695_at	FBgn0005614	2R	5660500	1	R,S	24,15	0.000155796	3.28697e-05	0.132151	0.613464
NM_165694_at	FBgn0005614	2R	5660500	1	R,S	24,15	0.000155796	3.28697e-05	0.132151	0.613464
NM_057558_at	FBgn0005664	2L	11943289	1	S,R	9,30	0.000188962	4.40434e-05	0.624605	-0.605627
NM_057558_at	FBgn0005664	2L	11943311	1	S,R	9,30	0.000188962	4.40434e-05	0.624605	-0.605627
NM_057558_at	FBgn0005664	2L	11943333	2	C,S	9,29	0.000223356	5.37308e-05	0.622876	-0.6068
NM_057559_at	FBgn0005670	X	2044399	2	R,D	25,14	6.84321e-05	8.9616e-06	0.455723	0.645913
NM_166932_at	FBgn0005670	X	2044399	2	R,D	25,14	6.84321e-05	8.9616e-06	0.455723	0.645913
NM_057559_at	FBgn0005670	X	2044401	1	R,D	23,16	1.6127e-06	5.54491e-09	0.543518	-0.778134
NM_166932_at	FBgn0005670	X	2044401	1	R,D	23,16	1.6127e-06	5.54491e-09	0.543518	-0.778134
NM_057559_at	FBgn0005670	X	2045199	1	R,S	26,13	0.000174164	3.89417e-05	0.436479	0.608949
NM_166932_at	FBgn0005670	X	2045199	1	R,S	26,13	0.000174164	3.89417e-05	0.436479	0.608949
NM_057559_at	FBgn0005670	X	2045224	1	R,C	25,14	6.84321e-05	8.9616e-06	0.455723	0.645913
NM_166932_at	FBgn0005670	X	2045224	1	R,C	25,14	6.84321e-05	8.9616e-06	0.455723	0.645913
NM_057559_at	FBgn0005670	X	2045525	2	R,C	28,10	0.000137728	2.55661e-05	0.502911	-0.626724
NM_166932_at	FBgn0005670	X	2045525	2	R,C	28,10	0.000137728	2.55661e-05	0.502911	-0.626724
NM_057559_at	FBgn0005670	X	2045670	0	R,I	26,13	5.94288e-06	1.01629e-07	0.539476	-0.734605
NM_166932_at	FBgn0005670	X	2045670	0	R,I	26,13	5.94288e-06	1.01629e-07	0.539476	-0.734605
NM_057559_at	FBgn0005670	X	2046325	1	R,S	22,17	5.85582e-06	9.85731e-08	0.510106	-0.735111
NM_166932_at	FBgn0005670	X	2046325	1	R,S	22,17	5.85582e-06	9.85731e-08	0.510106	-0.735111
NM_057559_at	FBgn0005670	X	2046624	1	R,S	27,12	0.000182002	4.16217e-05	0.43832	0.607158
NM_166932_at	FBgn0005670	X	2046624	1	R,S	27,12	0.000182002	4.16217e-05	0.43832	0.607158
NM_057559_at	FBgn0005670	X	2046702	1	R,S	23,16	1.6127e-06	5.54491e-09	0.543518	-0.778134
NM_166932_at	FBgn0005670	X	2046702	1	R,S	23,16	1.6127e-06	5.54491e-09	0.543518	-0.778134
NM_057559_at	FBgn0005670	X	2048477	1	R,S	27,12	1.55378e-05	6.72168e-07	0.528298	-0.700946
NM_166932_at	FBgn0005670	X	2048477	1	R,S	27,12	1.55378e-05	6.72168e-07	0.528298	-0.700946
NM_057559_at	FBgn0005670	X	2048489	1	R,S	25,14	0.000252584	6.78318e-05	0.411934	0.59367
NM_166932_at	FBgn0005670	X	2048489	1	R,S	25,14	0.000252584	6.78318e-05	0.411934	0.59367
NM_057559_at	FBgn0005670	X	2049655	1	R,S	26,13	5.94288e-06	1.01629e-07	0.539476	-0.734605
NM_166932_at	FBgn0005670	X	2049655	1	R,S	26,13	5.94288e-06	1.01629e-07	0.539476	-0.734605
NM_057559_at	FBgn0005670	X	2049700	1	R,S	23,16	1.6127e-06	5.54491e-09	0.543518	-0.778134
NM_166932_at	FBgn0005670	X	2049700	1	R,S	23,16	1.6127e-06	5.54491e-09	0.543518	-0.778134
NM_057559_at	FBgn0005670	X	2050333	1	R,S	26,13	5.94288e-06	1.01629e-07	0.539476	-0.734605
NM_166932_at	FBgn0005670	X	2050333	1	R,S	26,13	5.94288e-06	1.01629e-07	0.539476	-0.734605
NM_057559_at	FBgn0005670	X	2051603	1	R,S	25,14	6.84321e-05	8.9616e-06	0.455723	0.645913
NM_166932_at	FBgn0005670	X	2051603	1	R,S	25,14	6.84321e-05	8.9616e-06	0.455723	0.645913
NM_057559_at	FBgn0005670	X	2051869	1	R,S	19,20	0.000399681	0.000131762	0.398121	-0.574312
NM_166932_at	FBgn0005670	X	2051869	1	R,S	19,20	0.000399681	0.000131762	0.398121	-0.574312
NM_057559_at	FBgn0005670	X	2053119	1	R,S	21,18	0.00052997	0.000196037	0.394458	-0.562119
NM_166932_at	FBgn0005670	X	2053119	1	R,S	21,18	0.00052997	0.000196037	0.394458	-0.562119
NM_057559_at	FBgn0005670	X	2053575	1	R,S	23,16	1.6127e-06	5.54491e-09	0.543518	-0.778134
NM_166932_at	FBgn0005670	X	2053575	1	R,S	23,16	1.6127e-06	5.54491e-09	0.543518	-0.778134
NM_057559_at	FBgn0005670	X	2054291	1	R,S	25,14	6.84321e-05	8.9616e-06	0.455723	0.645913
NM_166932_at	FBgn0005670	X	2054291	1	R,S	25,14	6.84321e-05	8.9616e-06	0.455723	0.645913
NM_057559_at	FBgn0005670	X	2054347	1	R,S	25,14	6.84321e-05	8.9616e-06	0.455723	0.645913
NM_166932_at	FBgn0005670	X	2054347	1	R,S	25,14	6.84321e-05	8.9616e-06	0.455723	0.645913
NM_057559_at	FBgn0005670	X	2054364	1	R,S	25,14	6.84321e-05	8.9616e-06	0.455723	0.645913
NM_166932_at	FBgn0005670	X	2054364	1	R,S	25,14	6.84321e-05	8.9616e-06	0.455723	0.645913
NM_057559_at	FBgn0005670	X	2054375	1	R,S	23,16	1.6127e-06	5.54491e-09	0.543518	-0.778134
NM_166932_at	FBgn0005670	X	2054375	1	R,S	23,16	1.6127e-06	5.54491e-09	0.543518	-0.778134
NM_057559_at	FBgn0005670	X	2054471	1	R,S	25,14	6.84321e-05	8.9616e-06	0.455723	0.645913
NM_166932_at	FBgn0005670	X	2054471	1	R,S	25,14	6.84321e-05	8.9616e-06	0.455723	0.645913
NM_057559_at	FBgn0005670	X	2054512	1	R,S	25,14	6.84321e-05	8.9616e-06	0.455723	0.645913
NM_166932_at	FBgn0005670	X	2054512	1	R,S	25,14	6.84321e-05	8.9616e-06	0.455723	0.645913
NM_057559_at	FBgn0005670	X	2054561	1	R,S	25,14	6.84321e-05	8.9616e-06	0.455723	0.645913
NM_166932_at	FBgn0005670	X	2054561	1	R,S	25,14	6.84321e-05	8.9616e-06	0.455723	0.645913
NM_057559_at	FBgn0005670	X	2054585	1	R,S	26,13	5.77197e-05	6.77143e-06	0.459619	0.652446
NM_166932_at	FBgn0005670	X	2054585	1	R,S	26,13	5.77197e-05	6.77143e-06	0.459619	0.652446
NM_057559_at	FBgn0005670	X	2054992	1	R,S	24,15	5.08943e-06	7.35646e-08	0.524556	-0.739903
NM_166932_at	FBgn0005670	X	2054992	1	R,S	24,15	5.08943e-06	7.35646e-08	0.524556	-0.739903
NM_057559_at	FBgn0005670	X	2054995	1	R,S	24,15	5.08943e-06	7.35646e-08	0.524556	-0.739903
NM_166932_at	FBgn0005670	X	2054995	1	R,S	24,15	5.08943e-06	7.35646e-08	0.524556	-0.739903
NM_057559_at	FBgn0005670	X	2055053	1	R,S	23,16	1.6127e-06	5.54491e-09	0.543518	-0.778134
NM_166932_at	FBgn0005670	X	2055053	1	R,S	23,16	1.6127e-06	5.54491e-09	0.543518	-0.778134
NM_057559_at	FBgn0005670	X	2055096	1	R,S	27,12	1.55378e-05	6.72168e-07	0.528298	-0.700946
NM_166932_at	FBgn0005670	X	2055096	1	R,S	27,12	1.55378e-05	6.72168e-07	0.528298	-0.700946
NM_057559_at	FBgn0005670	X	2055222	1	R,S	26,13	9.50959e-05	1.52302e-05	0.446862	0.633114
NM_166932_at	FBgn0005670	X	2055222	1	R,S	26,13	9.50959e-05	1.52302e-05	0.446862	0.633114
NM_057559_at	FBgn0005670	X	2055231	1	R,S	26,13	9.50959e-05	1.52302e-05	0.446862	0.633114
NM_166932_at	FBgn0005670	X	2055231	1	R,S	26,13	9.50959e-05	1.52302e-05	0.446862	0.633114
NM_057559_at	FBgn0005670	X	2055234	1	R,S	26,13	9.50959e-05	1.52302e-05	0.446862	0.633114
NM_166932_at	FBgn0005670	X	2055234	1	R,S	26,13	9.50959e-05	1.52302e-05	0.446862	0.633114
NM_057559_at	FBgn0005670	X	2055554	1	R,S	25,14	2.18432e-05	1.25817e-06	0.495284	-0.688657
NM_166932_at	FBgn0005670	X	2055554	1	R,S	25,14	2.18432e-05	1.25817e-06	0.495284	-0.688657
NM_057559_at	FBgn0005670	X	2056154	1	R,S	20,19	0.000186246	4.30935e-05	0.421788	-0.606218
NM_166932_at	FBgn0005670	X	2056154	1	R,S	20,19	0.000186246	4.30935e-05	0.421788	-0.606218
NM_057559_at	FBgn0005670	X	2056186	1	R,S	20,19	0.000186246	4.30935e-05	0.421788	-0.606218
NM_166932_at	FBgn0005670	X	2056186	1	R,S	20,19	0.000186246	4.30935e-05	0.421788	-0.606218
NM_057559_at	FBgn0005670	X	2056220	1	R,S	23,16	1.21092e-06	2.74309e-09	0.544959	-0.787397
NM_166932_at	FBgn0005670	X	2056220	1	R,S	23,16	1.21092e-06	2.74309e-09	0.544959	-0.787397
NM_057559_at	FBgn0005670	X	2056222	0	R,I	23,15	2.20732e-06	8.91797e-09	0.538097	-0.778175
NM_166932_at	FBgn0005670	X	2056222	0	R,I	23,15	2.20732e-06	8.91797e-09	0.538097	-0.778175
NM_057559_at	FBgn0005670	X	2056263	1	R,S	25,14	1.67954e-05	7.77112e-07	0.496799	-0.698155
NM_166932_at	FBgn0005670	X	2056263	1	R,S	25,14	1.67954e-05	7.77112e-07	0.496799	-0.698155
NM_057559_at	FBgn0005670	X	2057564	1	R,S	26,13	5.94288e-06	1.01629e-07	0.539476	-0.734605
NM_166932_at	FBgn0005670	X	2057564	1	R,S	26,13	5.94288e-06	1.01629e-07	0.539476	-0.734605
NM_057559_at	FBgn0005670	X	2057618	1	R,S	27,11	0.00068447	0.000270447	0.417878	0.558254
NM_166932_at	FBgn0005670	X	2057618	1	R,S	27,11	0.00068447	0.000270447	0.417878	0.558254
NM_057559_at	FBgn0005670	X	2058658	1	R,S	25,14	1.67954e-05	7.77112e-07	0.496799	-0.698155
NM_166932_at	FBgn0005670	X	2058658	1	R,S	25,14	1.67954e-05	7.77112e-07	0.496799	-0.698155
NM_057559_at	FBgn0005670	X	2058692	0	R,I	24,15	0.000812117	0.000352285	0.383113	-0.54322
NM_166932_at	FBgn0005670	X	2058692	0	R,I	24,15	0.000812117	0.000352285	0.383113	-0.54322
NM_057559_at	FBgn0005670	X	2058893	1	R,S	26,13	5.94288e-06	1.01629e-07	0.539476	-0.734605
NM_166932_at	FBgn0005670	X	2058893	1	R,S	26,13	5.94288e-06	1.01629e-07	0.539476	-0.734605
NM_057559_at	FBgn0005670	X	2059234	1	R,S	26,13	5.94288e-06	1.01629e-07	0.539476	-0.734605
NM_166932_at	FBgn0005670	X	2059234	1	R,S	26,13	5.94288e-06	1.01629e-07	0.539476	-0.734605
NM_057559_at	FBgn0005670	X	2059627	2	R,S,C	17,11,11	4.62063e-05	0.431004	0.654016	0.129785
NM_166932_at	FBgn0005670	X	2059627	2	R,S,C	17,11,11	4.62063e-05	0.431004	0.654016	0.129785
NM_057559_at	FBgn0005670	X	2059645	2	R,S,C	17,11,11	4.62063e-05	0.431004	0.654016	0.129785
NM_166932_at	FBgn0005670	X	2059645	2	R,S,C	17,11,11	4.62063e-05	0.431004	0.654016	0.129785
NM_057559_at	FBgn0005670	X	2059743	1	R,S	26,13	0.000278363	7.82204e-05	0.427669	0.589617
NM_166932_at	FBgn0005670	X	2059743	1	R,S	26,13	0.000278363	7.82204e-05	0.427669	0.589617
NM_057559_at	FBgn0005670	X	2060250	1	R,S	27,12	0.000466414	0.000163926	0.418391	0.567668
NM_166932_at	FBgn0005670	X	2060250	1	R,S	27,12	0.000466414	0.000163926	0.418391	0.567668
NM_057559_at	FBgn0005670	X	2061461	1	R,S	28,10	5.24885e-05	5.28737e-06	0.525524	-0.664872
NM_166932_at	FBgn0005670	X	2061461	1	R,S	28,10	5.24885e-05	5.28737e-06	0.525524	-0.664872
NM_057559_at	FBgn0005670	X	2061663	1	R,S	27,12	0.000654286	0.000262397	0.416009	0.552859
NM_166932_at	FBgn0005670	X	2061663	1	R,S	27,12	0.000654286	0.000262397	0.416009	0.552859
NM_057559_at	FBgn0005670	X	2061691	1	R,S	28,11	2.88882e-05	2.07343e-06	0.523816	-0.678419
NM_166932_at	FBgn0005670	X	2061691	1	R,S	28,11	2.88882e-05	2.07343e-06	0.523816	-0.678419
NM_057559_at	FBgn0005670	X	2061849	18	R,S,D	16,10,10	5.7315e-05	0.779711	0.655046	0.048293
NM_166932_at	FBgn0005670	X	2061849	18	R,S,D	16,10,10	5.7315e-05	0.779711	0.655046	0.048293
NM_057559_at	FBgn0005670	X	2062206	1	R,S	28,11	2.88882e-05	2.07343e-06	0.523816	-0.678419
NM_166932_at	FBgn0005670	X	2062206	1	R,S	28,11	2.88882e-05	2.07343e-06	0.523816	-0.678419
NM_057559_at	FBgn0005670	X	2062309	7	R,D,S	17,12,10	0.000175519	0.00987807	0.607575	-0.408249
NM_166932_at	FBgn0005670	X	2062309	7	R,D,S	17,12,10	0.000175519	0.00987807	0.607575	-0.408249
NM_057559_at	FBgn0005670	X	2062318	1	R,S	27,12	0.000111323	1.95336e-05	0.470191	-0.626903
NM_166932_at	FBgn0005670	X	2062318	1	R,S	27,12	0.000111323	1.95336e-05	0.470191	-0.626903
NM_057559_at	FBgn0005670	X	2062320	1	R,D	27,12	0.000111323	1.95336e-05	0.470191	-0.626903
NM_166932_at	FBgn0005670	X	2062320	1	R,D	27,12	0.000111323	1.95336e-05	0.470191	-0.626903
NM_057559_at	FBgn0005670	X	2062367	2	R,S,D	16,13,9	1.35527e-05	0.856517	0.648173	-0.0303379
NM_166932_at	FBgn0005670	X	2062367	2	R,S,D	16,13,9	1.35527e-05	0.856517	0.648173	-0.0303379
NM_057559_at	FBgn0005670	X	2062668	1	R,S	27,12	0.000182002	4.16217e-05	0.458408	-0.607158
NM_166932_at	FBgn0005670	X	2062668	1	R,S	27,12	0.000182002	4.16217e-05	0.458408	-0.607158
NM_057559_at	FBgn0005670	X	2062686	1	R,S	27,12	0.000182002	4.16217e-05	0.458408	-0.607158
NM_166932_at	FBgn0005670	X	2062686	1	R,S	27,12	0.000182002	4.16217e-05	0.458408	-0.607158
NM_057559_at	FBgn0005670	X	2062713	1	R,S	28,11	2.88882e-05	2.07343e-06	0.523816	-0.678419
NM_166932_at	FBgn0005670	X	2062713	1	R,S	28,11	2.88882e-05	2.07343e-06	0.523816	-0.678419
NM_057559_at	FBgn0005670	X	2062731	1	S,R	13,25	0.000753783	0.000308917	0.408665	-0.553898
NM_166932_at	FBgn0005670	X	2062731	1	S,R	13,25	0.000753783	0.000308917	0.408665	-0.553898
NM_057559_at	FBgn0005670	X	2062909	1	R,S	24,15	8.63767e-05	1.30631e-05	0.453379	-0.636878
NM_166932_at	FBgn0005670	X	2062909	1	R,S	24,15	8.63767e-05	1.30631e-05	0.453379	-0.636878
NM_057559_at	FBgn0005670	X	2063067	35	R,S	26,10	0.000181281	3.45292e-05	0.477039	-0.632812
NM_166932_at	FBgn0005670	X	2063067	35	R,S	26,10	0.000181281	3.45292e-05	0.477039	-0.632812
NM_057559_at	FBgn0005670	X	2063409	2	R,D	26,10	0.000274963	6.59681e-05	0.481907	-0.614903
NM_166932_at	FBgn0005670	X	2063409	2	R,D	26,10	0.000274963	6.59681e-05	0.481907	-0.614903
NM_057559_at	FBgn0005670	X	2063430	7	R,D	28,11	0.000750009	0.000316239	0.406579	0.546786
NM_166932_at	FBgn0005670	X	2063430	7	R,D	28,11	0.000750009	0.000316239	0.406579	0.546786
NM_057559_at	FBgn0005670	X	2063461	1	R,S	28,11	0.000750009	0.000316239	0.406579	0.546786
NM_166932_at	FBgn0005670	X	2063461	1	R,S	28,11	0.000750009	0.000316239	0.406579	0.546786
NM_057559_at	FBgn0005670	X	2063469	1	R,S	28,11	0.000750009	0.000316239	0.406579	0.546786
NM_166932_at	FBgn0005670	X	2063469	1	R,S	28,11	0.000750009	0.000316239	0.406579	0.546786
NM_057559_at	FBgn0005670	X	2063512	1	R,S	28,11	0.000750009	0.000316239	0.406579	0.546786
NM_166932_at	FBgn0005670	X	2063512	1	R,S	28,11	0.000750009	0.000316239	0.406579	0.546786
NM_057559_at	FBgn0005670	X	2063531	1	R,S	28,11	0.000750009	0.000316239	0.406579	0.546786
NM_166932_at	FBgn0005670	X	2063531	1	R,S	28,11	0.000750009	0.000316239	0.406579	0.546786
NM_057559_at	FBgn0005670	X	2063536	1	R,S	28,11	0.000750009	0.000316239	0.406579	0.546786
NM_166932_at	FBgn0005670	X	2063536	1	R,S	28,11	0.000750009	0.000316239	0.406579	0.546786
NM_057559_at	FBgn0005670	X	2063550	1	R,S	28,11	0.000750009	0.000316239	0.406579	0.546786
NM_166932_at	FBgn0005670	X	2063550	1	R,S	28,11	0.000750009	0.000316239	0.406579	0.546786
NM_057559_at	FBgn0005670	X	2063567	1	R,S	27,12	8.66055e-05	1.31186e-05	0.471827	-0.636775
NM_166932_at	FBgn0005670	X	2063567	1	R,S	27,12	8.66055e-05	1.31186e-05	0.471827	-0.636775
NM_057559_at	FBgn0005670	X	2063692	1	R,S	28,11	0.000750009	0.000316239	0.406579	0.546786
NM_166932_at	FBgn0005670	X	2063692	1	R,S	28,11	0.000750009	0.000316239	0.406579	0.546786
NM_057559_at	FBgn0005670	X	2063697	0	R,I	28,11	0.000750009	0.000316239	0.406579	0.546786
NM_166932_at	FBgn0005670	X	2063697	0	R,I	28,11	0.000750009	0.000316239	0.406579	0.546786
NM_057559_at	FBgn0005670	X	2063795	1	R,S	26,13	0.000278363	7.82204e-05	0.425675	-0.589617
NM_166932_at	FBgn0005670	X	2063795	1	R,S	26,13	0.000278363	7.82204e-05	0.425675	-0.589617
NM_057559_at	FBgn0005670	X	2064127	1	R,S	28,11	0.000839582	0.000368481	0.410141	0.541723
NM_166932_at	FBgn0005670	X	2064127	1	R,S	28,11	0.000839582	0.000368481	0.410141	0.541723
NM_080001_at	FBgn0005683	2L	10422292	1	R,S	28,11	0.000331847	0.00010095	0.175324	-0.582226
NM_079550_at	FBgn0010173	3R	4083580	1	S,R	20,19	0.000322541	9.68886e-05	0.0713229	-0.583428
NM_079550_at	FBgn0010173	3R	4085358	1	S,R	19,20	1.16937e-05	3.91939e-07	0.0817332	-0.711052
NM_079550_at	FBgn0010173	3R	4087009	1	S,R	17,22	3.54923e-05	2.97112e-06	0.0778342	-0.670789
NM_079550_at	FBgn0010173	3R	4087047	1	S,R	18,21	5.74233e-06	9.46552e-08	0.0843033	-0.735781
NM_079550_at	FBgn0010173	3R	4087294	1	S,R	18,20	3.30436e-05	2.36172e-06	0.0818255	-0.682487
NM_079550_at	FBgn0010173	3R	4087376	1	S,R	15,23	2.20732e-06	8.91797e-09	0.0921094	-0.778175
NM_079550_at	FBgn0010173	3R	4087724	1	S,R	16,23	0.000130258	2.49556e-05	0.0738463	-0.620654
NM_079550_at	FBgn0010173	3R	4088011	1	S,R	21,18	8.54133e-06	2.11999e-07	0.08269	-0.722071
NM_079550_at	FBgn0010173	3R	4091170	1	S,R	13,26	8.40433e-05	1.25016e-05	0.0802949	-0.637947
NM_079550_at	FBgn0010173	3R	4093381	1	S,R	19,20	0.000674336	0.000273491	0.0661635	-0.551521
NM_079550_at	FBgn0010173	3R	4095164	1	S,R	21,18	0.000385747	0.000125268	0.0688875	-0.575829
NM_079495_at	FBgn0010215	3L	23306722	1	S,R	10,29	0.000245773	6.51542e-05	0.0571583	-0.594805
NM_079495_at	FBgn0010215	3L	23310450	1	S,R	11,28	0.00047326	0.00016732	0.0526855	-0.567037
NM_079495_at	FBgn0010215	3L	23310653	1	S,R	11,28	0.00047326	0.00016732	0.0526855	-0.567037
NM_079495_at	FBgn0010215	3L	23318724	0	I,R	9,30	0.00122355	0.000608727	0.0515313	-0.524516
NM_079495_at	FBgn0010215	3L	23324322	1	S,R	10,28	0.00115947	0.000553254	0.0501681	-0.534078
NM_079495_at	FBgn0010215	3L	23324324	1	S,R	10,28	0.00115947	0.000553254	0.0501681	-0.534078
NM_079495_at	FBgn0010215	3L	23328605	0	I,R	8,30	0.000514374	0.00018139	0.0586796	-0.570984
NM_079495_at	FBgn0010215	3L	23329655	1	S,R	10,29	0.000245773	6.51542e-05	0.0571583	-0.594805
NM_079495_at	FBgn0010215	3L	23330324	1	S,R	9,30	0.000526955	0.000194483	0.0584823	-0.562368
NM_079495_at	FBgn0010215	3L	23331219	1	S,R	10,29	0.000245773	6.51542e-05	0.0571583	-0.594805
NM_079495_at	FBgn0010215	3L	23332272	1	S,R	9,30	0.000673859	0.000273226	0.0560357	-0.551553
NM_079495_at	FBgn0010215	3L	23337218	1	S,R	9,30	0.000526955	0.000194483	0.0584823	-0.562368
NM_079495_at	FBgn0010215	3L	23339211	2	R,C	29,10	0.000923578	0.000418925	0.044574	-0.537412
NM_079495_at	FBgn0010215	3L	23339216	0	R,I	29,10	0.000923578	0.000418925	0.044574	-0.537412
NM_057582_at	FBgn0010222	3R	4860185	2	R,D	32,7	9.01053e-05	1.39767e-05	0.340344	0.635226
NM_057581_at	FBgn0010222	3R	4860185	2	R,D	32,7	9.01053e-05	1.39767e-05	0.340344	0.635226
NM_057582_at	FBgn0010222	3R	4860505	10	R,D	32,6	0.000269567	7.11761e-05	0.325078	0.598892
NM_057581_at	FBgn0010222	3R	4860505	10	R,D	32,6	0.000269567	7.11761e-05	0.325078	0.598892
NM_057582_at	FBgn0010222	3R	4860755	1	R,S	32,7	9.01053e-05	1.39767e-05	0.340344	0.635226
NM_057581_at	FBgn0010222	3R	4860755	1	R,S	32,7	9.01053e-05	1.39767e-05	0.340344	0.635226
NM_057582_at	FBgn0010222	3R	4862576	1	R,S	33,6	0.00029458	8.49519e-05	0.34371	0.587245
NM_057581_at	FBgn0010222	3R	4862576	1	R,S	33,6	0.00029458	8.49519e-05	0.34371	0.587245
NM_057582_at	FBgn0010222	3R	4864797	1	R,S	33,6	0.00029458	8.49519e-05	0.34371	0.587245
NM_057581_at	FBgn0010222	3R	4864797	1	R,S	33,6	0.00029458	8.49519e-05	0.34371	0.587245
NM_057582_at	FBgn0010222	3R	4865172	1	R,D	33,6	0.00029458	8.49519e-05	0.34371	0.587245
NM_057581_at	FBgn0010222	3R	4865172	1	R,D	33,6	0.00029458	8.49519e-05	0.34371	0.587245
NM_057582_at	FBgn0010222	3R	4865238	1	R,S	33,6	0.00029458	8.49519e-05	0.34371	0.587245
NM_057581_at	FBgn0010222	3R	4865238	1	R,S	33,6	0.00029458	8.49519e-05	0.34371	0.587245
NM_057582_at	FBgn0010222	3R	4865992	1	R,S	28,11	9.57274e-05	1.53913e-05	0.276734	0.632854
NM_057581_at	FBgn0010222	3R	4865992	1	R,S	28,11	9.57274e-05	1.53913e-05	0.276734	0.632854
NM_057582_at	FBgn0010222	3R	4866604	1	S,R	19,20	0.000166499	3.63717e-05	0.239771	-0.610776
NM_057581_at	FBgn0010222	3R	4866604	1	S,R	19,20	0.000166499	3.63717e-05	0.239771	-0.610776
NM_057582_at	FBgn0010222	3R	4866619	1	S,R	18,20	0.000288768	7.88066e-05	0.233147	-0.595975
NM_057581_at	FBgn0010222	3R	4866619	1	S,R	18,20	0.000288768	7.88066e-05	0.233147	-0.595975
NM_057582_at	FBgn0010222	3R	4866901	1	S,R	23,16	5.63156e-06	9.09026e-08	0.285559	-0.736448
NM_057581_at	FBgn0010222	3R	4866901	1	S,R	23,16	5.63156e-06	9.09026e-08	0.285559	-0.736448
NM_057582_at	FBgn0010222	3R	4868472	1	R,S	33,6	0.000342157	0.000105498	0.341724	0.58093
NM_057581_at	FBgn0010222	3R	4868472	1	R,S	33,6	0.000342157	0.000105498	0.341724	0.58093
NM_057582_at	FBgn0010222	3R	4869514	35	R,D,C,S	23,6,3,3	0.000626505	0.963732	0.530704	-0.00797553
NM_057581_at	FBgn0010222	3R	4869514	35	R,D,C,S	23,6,3,3	0.000626505	0.963732	0.530704	-0.00797553
NM_057582_at	FBgn0010222	3R	4869774	1	R,S	32,7	0.00038547	0.00012514	0.289955	-0.57586
NM_057581_at	FBgn0010222	3R	4869774	1	R,S	32,7	0.00038547	0.00012514	0.289955	-0.57586
NM_057582_at	FBgn0010222	3R	4869832	1	R,S	31,8	4.71528e-05	4.82814e-06	0.329454	0.660129
NM_057581_at	FBgn0010222	3R	4869832	1	R,S	31,8	4.71528e-05	4.82814e-06	0.329454	0.660129
NM_057582_at	FBgn0010222	3R	4872279	1	R,S	29,10	9.05687e-06	2.38114e-07	0.325515	0.720027
NM_057581_at	FBgn0010222	3R	4872279	1	R,S	29,10	9.05687e-06	2.38114e-07	0.325515	0.720027
NM_057582_at	FBgn0010222	3R	4872381	1	R,S	31,8	4.71528e-05	4.82814e-06	0.329454	0.660129
NM_057581_at	FBgn0010222	3R	4872381	1	R,S	31,8	4.71528e-05	4.82814e-06	0.329454	0.660129
NM_057582_at	FBgn0010222	3R	4873355	1	S,R	16,22	8.41624e-05	1.16257e-05	0.24721	-0.646454
NM_057581_at	FBgn0010222	3R	4873355	1	S,R	16,22	8.41624e-05	1.16257e-05	0.24721	-0.646454
NM_057582_at	FBgn0010222	3R	4874909	1	R,S	31,8	4.71528e-05	4.82814e-06	0.329454	0.660129
NM_057581_at	FBgn0010222	3R	4874909	1	R,S	31,8	4.71528e-05	4.82814e-06	0.329454	0.660129
NM_057582_at	FBgn0010222	3R	4875053	1	R,S	31,8	4.71528e-05	4.82814e-06	0.329454	0.660129
NM_057581_at	FBgn0010222	3R	4875053	1	R,S	31,8	4.71528e-05	4.82814e-06	0.329454	0.660129
NM_057582_at	FBgn0010222	3R	4875502	1	R,D	31,8	4.71528e-05	4.82814e-06	0.329454	0.660129
NM_057581_at	FBgn0010222	3R	4875502	1	R,D	31,8	4.71528e-05	4.82814e-06	0.329454	0.660129
NM_057582_at	FBgn0010222	3R	4875606	1	S,R	18,21	0.000429151	0.000145757	0.225377	-0.571259
NM_057581_at	FBgn0010222	3R	4875606	1	S,R	18,21	0.000429151	0.000145757	0.225377	-0.571259
NM_057582_at	FBgn0010222	3R	4876033	1	R,S	32,7	0.000291173	8.35257e-05	0.298803	0.587733
NM_057581_at	FBgn0010222	3R	4876033	1	R,S	32,7	0.000291173	8.35257e-05	0.298803	0.587733
NM_057582_at	FBgn0010222	3R	4876036	16	R,D	31,7	0.000323023	9.29216e-05	0.298932	0.591195
NM_057581_at	FBgn0010222	3R	4876036	16	R,D	31,7	0.000323023	9.29216e-05	0.298932	0.591195
NM_057582_at	FBgn0010222	3R	4877358	1	R,S	31,8	4.71528e-05	4.82814e-06	0.329454	0.660129
NM_057581_at	FBgn0010222	3R	4877358	1	R,S	31,8	4.71528e-05	4.82814e-06	0.329454	0.660129
NM_057582_at	FBgn0010222	3R	4879405	1	R,S	29,10	1.63334e-05	7.3783e-07	0.308766	0.699157
NM_057581_at	FBgn0010222	3R	4879405	1	R,S	29,10	1.63334e-05	7.3783e-07	0.308766	0.699157
NM_057582_at	FBgn0010222	3R	4882323	1	R,S	33,6	0.000459626	0.000160579	0.338986	0.568301
NM_057581_at	FBgn0010222	3R	4882323	1	R,S	33,6	0.000459626	0.000160579	0.338986	0.568301
NM_057582_at	FBgn0010222	3R	4884421	1	R,S	31,7	0.00017916	3.84326e-05	0.3285	0.615957
NM_057581_at	FBgn0010222	3R	4884421	1	R,S	31,7	0.00017916	3.84326e-05	0.3285	0.615957
NM_057581_at	FBgn0010222	3R	4885793	1	R,S	32,7	0.000163631	3.54232e-05	0.328224	0.61148
NM_079016_at	FBgn0010241	2R	10130797	1	R,S	34,5	0.000356009	0.000111688	1.28059	-0.579246
NM_079016_at	FBgn0010241	2R	10131012	1	R,S	34,5	0.000356009	0.000111688	1.28059	-0.579246
NM_079922_at	FBgn0010350	3L	8118698	1	R,S	22,17	0.000610358	0.000238455	0.0354103	-0.555928
NM_079177_at	FBgn0010381	3L	3362739	1	R,S	15,24	0.000592042	0.000228625	0.2455	0.557269
NM_079518_at	FBgn0010403	3R	1792818	1	S,R	20,19	0.000289423	8.27957e-05	0.0939161	0.587986
NM_001144257_at	FBgn0010415	2R	17281122	1	R,S	30,8	0.000110173	1.7961e-05	0.112822	0.635734
NM_001144256_at	FBgn0010415	2R	17281122	1	R,S	30,8	0.000110173	1.7961e-05	0.112822	0.635734
NM_001169767_at	FBgn0010415	2R	17281122	1	R,S	30,8	0.000110173	1.7961e-05	0.112822	0.635734
NM_057617_at	FBgn0010415	2R	17281122	1	R,S	30,8	0.000110173	1.7961e-05	0.112822	0.635734
NM_166449_at	FBgn0010415	2R	17281122	1	R,S	30,8	0.000110173	1.7961e-05	0.112822	0.635734
NM_166450_at	FBgn0010415	2R	17281122	1	R,S	30,8	0.000110173	1.7961e-05	0.112822	0.635734
NM_057625_at	FBgn0010470	2R	17384187	1	R,S	24,14	1.98249e-05	9.29695e-07	0.146843	0.701466
NM_166452_at	FBgn0010470	2R	17384187	1	R,S	24,14	1.98249e-05	9.29695e-07	0.146843	0.701466
NM_057625_at	FBgn0010470	2R	17384213	1	R,S	25,14	1.47094e-05	6.06499e-07	0.146063	0.702905
NM_166452_at	FBgn0010470	2R	17384213	1	R,S	25,14	1.47094e-05	6.06499e-07	0.146063	0.702905
NM_057625_at	FBgn0010470	2R	17384253	1	R,S	25,14	1.47094e-05	6.06499e-07	0.146063	0.702905
NM_166452_at	FBgn0010470	2R	17384253	1	R,S	25,14	1.47094e-05	6.06499e-07	0.146063	0.702905
NM_057625_at	FBgn0010470	2R	17384276	1	R,S	9,28	0.000152012	2.79601e-05	0.234412	0.631293
NM_166452_at	FBgn0010470	2R	17384276	1	R,S	9,28	0.000152012	2.79601e-05	0.234412	0.631293
NM_057625_at	FBgn0010470	2R	17384286	1	R,S	24,15	1.23622e-06	2.88857e-09	0.159198	0.786732
NM_166452_at	FBgn0010470	2R	17384286	1	R,S	24,15	1.23622e-06	2.88857e-09	0.159198	0.786732
NM_057625_at	FBgn0010470	2R	17384354	1	R,S	19,19	6.74565e-05	8.06974e-06	0.148655	0.655144
NM_166452_at	FBgn0010470	2R	17384354	1	R,S	19,19	6.74565e-05	8.06974e-06	0.148655	0.655144
NM_057625_at	FBgn0010470	2R	17384363	1	R,S	24,15	4.14604e-05	3.88102e-06	0.135836	0.664976
NM_166452_at	FBgn0010470	2R	17384363	1	R,S	24,15	4.14604e-05	3.88102e-06	0.135836	0.664976
NM_057625_at	FBgn0010470	2R	17385905	1	S,R	16,23	0.000183791	4.22403e-05	0.136898	0.606759
NM_166452_at	FBgn0010470	2R	17385905	1	S,R	16,23	0.000183791	4.22403e-05	0.136898	0.606759
NM_080128_at	FBgn0010520	2L	9890436	1	R,S	32,6	0.000366848	0.000111835	0.194822	0.585729
NM_080128_at	FBgn0010520	2L	9893843	2	S,C,R	22,5,12	0.000415208	2.54595e-05	0.245308	0.620138
NM_143772_at	FBgn0010531	2R	5999946	1	R,S	33,6	0.000116408	2.09493e-05	0.630336	0.625132
NM_143772_at	FBgn0010531	2R	6002999	1	S,R	11,27	0.000155593	3.09199e-05	0.394653	0.621752
NM_143772_at	FBgn0010531	2R	6004420	1	R,S	33,6	0.000116408	2.09493e-05	0.630336	0.625132
NM_143772_at	FBgn0010531	2R	6005579	1	R,S	33,6	0.000116408	2.09493e-05	0.630336	0.625132
NM_143772_at	FBgn0010531	2R	6005953	6	R,D	33,6	0.000116408	2.09493e-05	0.630336	0.625132
NM_143772_at	FBgn0010531	2R	6006451	1	R,D	33,5	0.000367163	0.000111974	0.603176	0.585692
NM_143772_at	FBgn0010531	2R	6007246	1	R,D	31,7	7.10758e-05	8.80222e-06	0.564637	0.653101
NM_143772_at	FBgn0010531	2R	6007248	3	R,C	31,7	7.10758e-05	8.80222e-06	0.564637	0.653101
NM_143772_at	FBgn0010531	2R	6007253	0	R,I	31,8	2.99758e-05	2.21284e-06	0.52404	0.677055
NM_143772_at	FBgn0010531	2R	6008621	1	R,S	32,6	0.000121502	2.09854e-05	0.638088	0.631798
NM_143772_at	FBgn0010531	2R	6009122	1	R,S	33,6	0.000116408	2.09493e-05	0.630336	0.625132
NM_143772_at	FBgn0010531	2R	6010093	1	R,S	31,7	7.10758e-05	8.80222e-06	0.564637	0.653101
NM_143772_at	FBgn0010531	2R	6010159	1	R,S	33,6	0.000342157	0.000105498	0.534197	0.58093
NM_143772_at	FBgn0010531	2R	6010168	1	R,S	33,6	0.000342157	0.000105498	0.534197	0.58093
NM_143772_at	FBgn0010531	2R	6010172	0	R,I	33,6	0.000342157	0.000105498	0.534197	0.58093
NM_143772_at	FBgn0010531	2R	6011628	1	R,S	32,7	4.86157e-05	5.08327e-06	0.580746	0.658973
NM_143772_at	FBgn0010531	2R	6013415	1	R,S	32,6	0.000121502	2.09854e-05	0.638088	0.631798
NM_143772_at	FBgn0010531	2R	6013511	1	R,S	33,6	0.000116408	2.09493e-05	0.630336	0.625132
NM_143772_at	FBgn0010531	2R	6014808	1	S,R	27,12	0.00026073	7.10715e-05	0.376554	-0.592349
NM_143772_at	FBgn0010531	2R	6014884	1	S,R	29,9	0.000432613	0.000141811	0.442295	-0.578577
NM_143772_at	FBgn0010531	2R	6016009	1	R,S	34,5	0.000356009	0.000111688	0.642862	0.579246
NM_143772_at	FBgn0010531	2R	6016751	1	S,R	28,11	0.000331847	0.00010095	0.386948	-0.582226
NM_143772_at	FBgn0010531	2R	6016764	1	S,R	27,12	0.000415925	0.000139433	0.359759	-0.572604
NM_143772_at	FBgn0010531	2R	6016871	1	S,R	27,12	0.000415925	0.000139433	0.359759	-0.572604
NM_143772_at	FBgn0010531	2R	6017048	13	R,S	33,5	0.000367163	0.000111974	0.639737	0.585692
NM_143772_at	FBgn0010531	2R	6017234	1	S,R	27,12	0.000466414	0.000163926	0.359075	-0.567668
NM_143772_at	FBgn0010531	2R	6017596	1	R,S	33,5	0.000367163	0.000111974	0.649962	0.585692
NM_143772_at	FBgn0010531	2R	6017735	1	R,S	34,5	0.000356009	0.000111688	0.642862	0.579246
NM_079939_at	FBgn0010575	2R	14166446	1	S,R	26,13	2.33183e-05	1.41569e-06	0.174174	-0.686276
NM_079939_at	FBgn0010575	2R	14166457	1	S,R	26,13	2.33183e-05	1.41569e-06	0.174174	-0.686276
NM_079939_at	FBgn0010575	2R	14166484	1	D,R	26,13	2.33183e-05	1.41569e-06	0.174174	-0.686276
NM_057628_at	FBgn0010583	2L	828767	1	S,R	11,28	0.00012366	2.30202e-05	0.126275	0.622728
NM_164389_at	FBgn0010583	2L	828767	1	S,R	11,28	0.00012366	2.30202e-05	0.126275	0.622728
NM_164390_at	FBgn0010583	2L	828767	1	S,R	11,28	0.00012366	2.30202e-05	0.126275	0.622728
NM_140150_at	FBgn0010762	3L	10675826	3	S,R	11,27	0.000176988	3.77202e-05	0.241374	-0.61646
NM_168420_at	FBgn0010762	3L	10675826	3	S,R	11,27	0.000176988	3.77202e-05	0.241374	-0.61646
NM_168421_at	FBgn0010762	3L	10675826	3	S,R	11,27	0.000176988	3.77202e-05	0.241374	-0.61646
NM_140150_at	FBgn0010762	3L	10678794	1	R,S	27,12	0.000126046	2.37148e-05	0.236403	-0.621966
NM_168420_at	FBgn0010762	3L	10678794	1	R,S	27,12	0.000126046	2.37148e-05	0.236403	-0.621966
NM_168421_at	FBgn0010762	3L	10678794	1	R,S	27,12	0.000126046	2.37148e-05	0.236403	-0.621966
NM_143711_at	FBgn0010774	3R	2905619	1	R,S	31,8	6.341e-05	7.90889e-06	0.0956299	0.648845
NM_141157_at	FBgn0010830	3L	22734050	1	R,S	30,9	0.000410355	0.000136791	0.108213	-0.573182
NM_141157_at	FBgn0010830	3L	22734442	1	R,S	30,9	0.000410355	0.000136791	0.108213	-0.573182
NM_141157_at	FBgn0010830	3L	22735505	1	R,S	30,9	0.000410355	0.000136791	0.108213	-0.573182
NM_141157_at	FBgn0010830	3L	22740175	1	S,R	17,21	0.00144591	0.000740928	0.0792205	-0.523664
NM_141157_at	FBgn0010830	3L	22741345	0	I,R	10,29	0.000651255	0.000260729	0.0969904	-0.553064
NM_141157_at	FBgn0010830	3L	22743591	1	R,S	29,10	0.000578539	0.000221439	0.0826504	0.558282
NM_141157_at	FBgn0010830	3L	22743804	1	R,S	18,21	0.00145549	0.000763981	0.0794178	0.516418
NM_164830_at	FBgn0011259	2L	8667498	1	R,S	27,10	0.000221169	5.00858e-05	0.360619	0.615587
NM_164830_at	FBgn0011259	2L	8670946	1	R,S	27,12	5.18647e-05	5.66627e-06	0.364255	-0.65652
NM_079315_at	FBgn0011279	3L	12379963	1	R,S	25,14	6.04751e-05	7.31467e-06	0.194543	-0.650662
NM_079315_at	FBgn0011279	3L	12379982	1	R,S	25,14	6.04751e-05	7.31467e-06	0.194543	-0.650662
NM_079315_at	FBgn0011279	3L	12380067	1	R,S	26,13	2.04169e-05	1.11294e-06	0.206353	-0.691109
NM_079315_at	FBgn0011279	3L	12380073	1	R,S	26,13	2.04169e-05	1.11294e-06	0.206353	-0.691109
NM_079315_at	FBgn0011279	3L	12387008	1	R,S	11,28	6.47484e-05	8.18508e-06	0.207778	-0.648042
NM_079315_at	FBgn0011279	3L	12388704	1	R,S	26,13	0.000312329	9.24821e-05	0.174458	-0.584784
NM_057642_at	FBgn0011282	3R	3070148	1	R,S	31,8	0.00074165	0.000311452	0.232781	0.547286
NM_057642_at	FBgn0011282	3R	3080068	1	S,R	10,29	0.000651255	0.000260729	0.189435	-0.553064
NM_164871_at	FBgn0011291	2L	9761542	1	S,R	31,8	0.000443374	0.000152631	0.13874	0.569855
NM_164871_at	FBgn0011291	2L	9762183	1	S,R	33,6	0.000217416	5.43318e-05	0.159674	0.599874
NM_164871_at	FBgn0011291	2L	9762382	1	S,R	30,9	1.46868e-05	6.04754e-07	0.146824	0.702959
NM_164871_at	FBgn0011291	2L	9762424	1	S,R	30,9	1.70798e-05	8.01701e-07	0.146096	0.697552
NM_164871_at	FBgn0011291	2L	9762427	1	S,R	31,8	4.05911e-05	3.74302e-06	0.151065	0.665771
NM_164871_at	FBgn0011291	2L	9762479	1	S,R	26,13	0.000154572	3.24759e-05	0.116058	0.613782
NM_164871_at	FBgn0011291	2L	9762944	1	S,R	33,6	0.000217416	5.43318e-05	0.159674	0.599874
NM_164871_at	FBgn0011291	2L	9763274	1	S,R	33,6	0.000217416	5.43318e-05	0.159674	0.599874
NM_164871_at	FBgn0011291	2L	9763661	1	S,R	32,6	0.000230553	5.63566e-05	0.159856	0.605473
NM_164871_at	FBgn0011291	2L	9763724	1	S,R	33,6	0.000217416	5.43318e-05	0.159674	0.599874
NM_164871_at	FBgn0011291	2L	9764254	1	S,R	33,6	0.000217416	5.43318e-05	0.159674	0.599874
NM_164871_at	FBgn0011291	2L	9765324	1	S,R	33,6	0.000217416	5.43318e-05	0.159674	0.599874
NM_164871_at	FBgn0011291	2L	9765398	0	I,R	33,6	0.000217416	5.43318e-05	0.159674	0.599874
NM_164871_at	FBgn0011291	2L	9765737	1	S,R	33,6	0.000217416	5.43318e-05	0.159674	0.599874
NM_164871_at	FBgn0011291	2L	9766628	1	S,R	32,6	0.000230553	5.63566e-05	0.157295	0.605473
NM_164871_at	FBgn0011291	2L	9766707	1	S,R	32,7	0.000141227	2.82749e-05	0.147952	0.617416
NM_164871_at	FBgn0011291	2L	9767280	1	S,R	30,9	0.000465258	0.000163355	0.120129	0.567775
NM_164871_at	FBgn0011291	2L	9767291	1	S,R	30,9	0.000465258	0.000163355	0.120129	0.567775
NM_164871_at	FBgn0011291	2L	9767881	1	S,R	27,12	0.000111323	1.95336e-05	0.110078	0.626903
NM_164871_at	FBgn0011291	2L	9767929	1	S,R	27,12	9.82328e-05	1.60355e-05	0.110095	0.631839
NM_164871_at	FBgn0011291	2L	9768232	1	S,R	29,10	0.000403214	0.000133422	0.113257	0.573935
NM_164871_at	FBgn0011291	2L	9768467	1	D,R	26,12	0.000238563	5.93202e-05	0.104576	0.60404
NM_164871_at	FBgn0011291	2L	9768599	1	S,R	27,12	0.000182002	4.16217e-05	0.106568	0.607158
NM_164871_at	FBgn0011291	2L	9768632	4	D,R	25,12	0.000279321	7.1344e-05	0.103152	0.605627
NM_164871_at	FBgn0011291	2L	9768825	2	C,R	24,15	0.000308045	9.06494e-05	0.0982591	0.585366
NM_079397_at	FBgn0011293	3L	17023362	1	S,R	20,19	4.09159e-05	3.79437e-06	0.0731163	0.665472
NM_079397_at	FBgn0011293	3L	17023395	2	S,R	18,20	0.000451095	0.000150547	0.0665802	0.57675
NM_140288_at	FBgn0011335	3L	12109667	1	R,S	27,12	0.000142592	2.86966e-05	0.149368	-0.61703
NM_140288_at	FBgn0011335	3L	12109679	1	R,S	27,12	0.000142592	2.86966e-05	0.149368	-0.61703
NM_140288_at	FBgn0011335	3L	12109684	1	R,S	27,12	0.000142592	2.86966e-05	0.149368	-0.61703
NM_080304_at	FBgn0011576	X	2063567	1	R,S	27,12	0.000654286	0.000262397	0.153738	0.552859
NM_080304_at	FBgn0011576	X	2063795	1	R,S	26,13	0.000312329	9.24821e-05	0.155058	0.584784
NM_080304_at	FBgn0011576	X	2069357	1	R,S	27,12	5.18647e-05	5.66627e-06	0.176082	0.65652
NM_080304_at	FBgn0011576	X	2069512	1	R,S	24,15	0.000344158	0.000106387	0.141362	0.580683
NM_080304_at	FBgn0011576	X	2069598	1	R,S	24,15	0.000344158	0.000106387	0.141362	0.580683
NM_080304_at	FBgn0011576	X	2069669	1	R,S	29,10	9.95162e-05	1.63688e-05	0.186368	0.631328
NM_080304_at	FBgn0011576	X	2070915	1	R,S	29,10	9.95162e-05	1.63688e-05	0.186368	0.631328
NM_080304_at	FBgn0011576	X	2072862	0	R,I	29,9	0.000148224	2.8674e-05	0.190655	0.623734
NM_080304_at	FBgn0011576	X	2073264	1	R,S	30,9	0.000361551	0.000114189	0.177705	0.57859
NM_080304_at	FBgn0011576	X	2073825	1	R,S	28,11	4.96602e-05	5.26825e-06	0.183913	0.658168
NM_080304_at	FBgn0011576	X	2074009	1	R,S	28,11	4.96602e-05	5.26825e-06	0.183913	0.658168
NM_080304_at	FBgn0011576	X	2074245	1	R,S	29,10	9.95162e-05	1.63688e-05	0.186368	0.631328
NM_080304_at	FBgn0011576	X	2075420	1	R,S	28,11	4.96602e-05	5.26825e-06	0.183913	0.658168
NM_080304_at	FBgn0011576	X	2075754	1	R,S	28,11	4.96602e-05	5.26825e-06	0.183913	0.658168
NM_080304_at	FBgn0011576	X	2076459	1	R,S	28,11	4.96602e-05	5.26825e-06	0.183913	0.658168
NM_080304_at	FBgn0011576	X	2076475	1	R,S	28,11	4.96602e-05	5.26825e-06	0.183913	0.658168
NM_080304_at	FBgn0011576	X	2076631	1	R,S	29,10	9.95162e-05	1.63688e-05	0.186368	0.631328
NM_080304_at	FBgn0011576	X	2076964	1	R,S	28,11	4.96602e-05	5.26825e-06	0.183913	0.658168
NM_080304_at	FBgn0011576	X	2078865	1	R,S	29,10	9.95162e-05	1.63688e-05	0.186368	0.631328
NM_080304_at	FBgn0011576	X	2080049	1	R,S	29,10	9.95162e-05	1.63688e-05	0.186368	0.631328
NM_080304_at	FBgn0011576	X	2081016	1	R,S	29,10	9.95162e-05	1.63688e-05	0.186368	0.631328
NM_080304_at	FBgn0011576	X	2081956	1	R,S	28,11	0.000669379	0.000270739	0.160408	0.551849
NM_080304_at	FBgn0011576	X	2082410	1	R,S	27,12	0.000329885	0.00010009	0.160506	0.582476
NM_057660_at	FBgn0011584	2L	10012114	1	S,R	30,9	0.000215599	5.36572e-05	0.331294	0.600219
NM_164885_at	FBgn0011584	2L	10012114	1	S,R	30,9	0.000215599	5.36572e-05	0.331294	0.600219
NM_057660_at	FBgn0011584	2L	10012154	0	I,R	31,8	0.000113097	2.00239e-05	0.369415	0.626276
NM_164885_at	FBgn0011584	2L	10012154	0	I,R	31,8	0.000113097	2.00239e-05	0.369415	0.626276
NM_057660_at	FBgn0011584	2L	10012158	1	S,R	31,8	0.000113097	2.00239e-05	0.369415	0.626276
NM_164885_at	FBgn0011584	2L	10012158	1	S,R	31,8	0.000113097	2.00239e-05	0.369415	0.626276
NM_001170197_at	FBgn0011672	3R	16868852	1	S,R	29,10	0.000129482	2.47255e-05	0.104302	-0.620893
NM_079701_at	FBgn0011672	3R	16868852	1	S,R	29,10	0.000129482	2.47255e-05	0.104302	-0.620893
NM_169944_at	FBgn0011672	3R	16868852	1	S,R	29,10	0.000129482	2.47255e-05	0.104302	-0.620893
NM_001170197_at	FBgn0011672	3R	16876022	1	R,S	30,9	0.000144696	2.93504e-05	0.107301	0.616441
NM_079701_at	FBgn0011672	3R	16876022	1	R,S	30,9	0.000144696	2.93504e-05	0.107301	0.616441
NM_169944_at	FBgn0011672	3R	16876022	1	R,S	30,9	0.000144696	2.93504e-05	0.107301	0.616441
NM_001170197_at	FBgn0011672	3R	16877134	1	R,S	30,9	0.000144696	2.93504e-05	0.107301	0.616441
NM_079701_at	FBgn0011672	3R	16877134	1	R,S	30,9	0.000144696	2.93504e-05	0.107301	0.616441
NM_169944_at	FBgn0011672	3R	16877134	1	R,S	30,9	0.000144696	2.93504e-05	0.107301	0.616441
NM_078858_at	FBgn0011708	2L	16298315	1	R,S	29,10	0.000315416	9.38088e-05	0.0580507	-0.58437
NM_134305_at	FBgn0011708	2L	16298315	1	R,S	29,10	0.000315416	9.38088e-05	0.0580507	-0.58437
NM_078858_at	FBgn0011708	2L	16298769	0	R,I	20,19	0.000259513	7.05849e-05	0.053836	-0.592544
NM_134305_at	FBgn0011708	2L	16298769	0	R,I	20,19	0.000259513	7.05849e-05	0.053836	-0.592544
NM_078858_at	FBgn0011708	2L	16298772	1	R,S	20,19	0.000259513	7.05849e-05	0.053836	-0.592544
NM_134305_at	FBgn0011708	2L	16298772	1	R,S	20,19	0.000259513	7.05849e-05	0.053836	-0.592544
NM_078858_at	FBgn0011708	2L	16298832	1	R,S	23,16	7.22568e-05	9.7925e-06	0.0571621	-0.643813
NM_134305_at	FBgn0011708	2L	16298832	1	R,S	23,16	7.22568e-05	9.7925e-06	0.0571621	-0.643813
NM_078858_at	FBgn0011708	2L	16299028	1	R,S	28,11	0.000108851	1.88567e-05	0.0598203	-0.627791
NM_134305_at	FBgn0011708	2L	16299028	1	R,S	28,11	0.000108851	1.88567e-05	0.0598203	-0.627791
NM_078858_at	FBgn0011708	2L	16299763	1	R,S	29,10	0.000315416	9.38088e-05	0.0580507	-0.58437
NM_134305_at	FBgn0011708	2L	16299763	1	R,S	29,10	0.000315416	9.38088e-05	0.0580507	-0.58437
NM_078858_at	FBgn0011708	2L	16300125	1	R,S	23,14	0.000248296	5.97355e-05	0.0569863	-0.610668
NM_134305_at	FBgn0011708	2L	16300125	1	R,S	23,14	0.000248296	5.97355e-05	0.0569863	-0.610668
NM_078858_at	FBgn0011708	2L	16300127	1	R,S	29,10	0.000315416	9.38088e-05	0.0580507	-0.58437
NM_134305_at	FBgn0011708	2L	16300127	1	R,S	29,10	0.000315416	9.38088e-05	0.0580507	-0.58437
NM_078858_at	FBgn0011708	2L	16300171	1	R,S	24,15	0.000246206	6.53236e-05	0.0540158	-0.594732
NM_134305_at	FBgn0011708	2L	16300171	1	R,S	24,15	0.000246206	6.53236e-05	0.0540158	-0.594732
NM_078858_at	FBgn0011708	2L	16300185	1	R,S	23,15	0.000178294	3.81479e-05	0.0561311	-0.616157
NM_134305_at	FBgn0011708	2L	16300185	1	R,S	23,15	0.000178294	3.81479e-05	0.0561311	-0.616157
NM_078858_at	FBgn0011708	2L	16300212	1	R,S	23,16	0.000115956	2.08223e-05	0.0558568	-0.625286
NM_134305_at	FBgn0011708	2L	16300212	1	R,S	23,16	0.000115956	2.08223e-05	0.0558568	-0.625286
NM_078858_at	FBgn0011708	2L	16300663	1	R,S	29,10	0.000315416	9.38088e-05	0.0580507	-0.58437
NM_134305_at	FBgn0011708	2L	16300663	1	R,S	29,10	0.000315416	9.38088e-05	0.0580507	-0.58437
NM_078858_at	FBgn0011708	2L	16302993	1	R,S	28,10	0.000302307	8.43112e-05	0.0595719	-0.594025
NM_134305_at	FBgn0011708	2L	16302993	1	R,S	28,10	0.000302307	8.43112e-05	0.0595719	-0.594025
NM_078858_at	FBgn0011708	2L	16303269	1	R,S	26,13	0.000278363	7.82204e-05	0.0552556	-0.589617
NM_134305_at	FBgn0011708	2L	16303269	1	R,S	26,13	0.000278363	7.82204e-05	0.0552556	-0.589617
NM_078858_at	FBgn0011708	2L	16303766	2	R,C	27,12	3.9924e-05	3.63835e-06	0.0650226	-0.666392
NM_134305_at	FBgn0011708	2L	16303766	2	R,C	27,12	3.9924e-05	3.63835e-06	0.0650226	-0.666392
NM_078858_at	FBgn0011708	2L	16303786	1	S,R	15,24	0.000384202	0.000124553	0.0504811	-0.576
NM_134305_at	FBgn0011708	2L	16303786	1	S,R	15,24	0.000384202	0.000124553	0.0504811	-0.576
NM_078858_at	FBgn0011708	2L	16303804	1	S,R	14,25	0.000283039	8.01464e-05	0.0517299	-0.58892
NM_134305_at	FBgn0011708	2L	16303804	1	S,R	14,25	0.000283039	8.01464e-05	0.0517299	-0.58892
NM_078858_at	FBgn0011708	2L	16304066	1	R,S	27,12	0.000182002	4.16217e-05	0.0574341	-0.607158
NM_134305_at	FBgn0011708	2L	16304066	1	R,S	27,12	0.000182002	4.16217e-05	0.0574341	-0.607158
NM_078858_at	FBgn0011708	2L	16304119	1	R,S	27,12	0.000182002	4.16217e-05	0.0574341	-0.607158
NM_134305_at	FBgn0011708	2L	16304119	1	R,S	27,12	0.000182002	4.16217e-05	0.0574341	-0.607158
NM_078858_at	FBgn0011708	2L	16304692	1	S,R	13,26	0.000174164	3.89417e-05	0.0533998	-0.608949
NM_134305_at	FBgn0011708	2L	16304692	1	S,R	13,26	0.000174164	3.89417e-05	0.0533998	-0.608949
NM_078858_at	FBgn0011708	2L	16304703	1	S,R	13,26	0.000174164	3.89417e-05	0.0533998	-0.608949
NM_134305_at	FBgn0011708	2L	16304703	1	S,R	13,26	0.000174164	3.89417e-05	0.0533998	-0.608949
NM_078858_at	FBgn0011708	2L	16305121	1	S,R	18,21	8.01159e-05	1.15748e-05	0.0543187	-0.63981
NM_134305_at	FBgn0011708	2L	16305121	1	S,R	18,21	8.01159e-05	1.15748e-05	0.0543187	-0.63981
NM_078858_at	FBgn0011708	2L	16305125	1	S,R	16,20	0.000117098	1.70532e-05	0.057785	-0.651128
NM_134305_at	FBgn0011708	2L	16305125	1	S,R	16,20	0.000117098	1.70532e-05	0.057785	-0.651128
NM_078858_at	FBgn0011708	2L	16305154	1	S,R	18,20	4.83005e-05	4.58619e-06	0.0569694	-0.668069
NM_134305_at	FBgn0011708	2L	16305154	1	S,R	18,20	4.83005e-05	4.58619e-06	0.0569694	-0.668069
NM_078858_at	FBgn0011708	2L	16305587	0	I,R	12,26	0.000387256	0.000120943	0.0493198	-0.583389
NM_134305_at	FBgn0011708	2L	16305587	0	I,R	12,26	0.000387256	0.000120943	0.0493198	-0.583389
NM_078858_at	FBgn0011708	2L	16305654	1	R,S	30,9	3.09086e-05	2.33513e-06	0.0712061	-0.675923
NM_134305_at	FBgn0011708	2L	16305654	1	R,S	30,9	3.09086e-05	2.33513e-06	0.0712061	-0.675923
NM_078858_at	FBgn0011708	2L	16305701	1	S,R	19,19	0.000389405	0.000121913	0.0521399	-0.58315
NM_134305_at	FBgn0011708	2L	16305701	1	S,R	19,19	0.000389405	0.000121913	0.0521399	-0.58315
NM_078858_at	FBgn0011708	2L	16305707	1	S,R	19,19	0.000389405	0.000121913	0.0521399	-0.58315
NM_134305_at	FBgn0011708	2L	16305707	1	S,R	19,19	0.000389405	0.000121913	0.0521399	-0.58315
NM_078858_at	FBgn0011708	2L	16305843	1	S,R	18,20	0.000229924	5.61257e-05	0.0528204	-0.605587
NM_134305_at	FBgn0011708	2L	16305843	1	S,R	18,20	0.000229924	5.61257e-05	0.0528204	-0.605587
NM_078858_at	FBgn0011708	2L	16305871	1	S,R	13,25	0.000144696	2.76172e-05	0.0552252	-0.624716
NM_134305_at	FBgn0011708	2L	16305871	1	S,R	13,25	0.000144696	2.76172e-05	0.0552252	-0.624716
NM_078858_at	FBgn0011708	2L	16306049	1	S,R	13,25	0.000144696	2.76172e-05	0.0552252	-0.624716
NM_134305_at	FBgn0011708	2L	16306049	1	S,R	13,25	0.000144696	2.76172e-05	0.0552252	-0.624716
NM_078858_at	FBgn0011708	2L	16306410	1	S,R	13,26	0.000174164	3.89417e-05	0.0533998	-0.608949
NM_134305_at	FBgn0011708	2L	16306410	1	S,R	13,26	0.000174164	3.89417e-05	0.0533998	-0.608949
NM_078858_at	FBgn0011708	2L	16306491	2	C,S,R	13,18,7	0.000371003	0.00282284	0.0618879	-0.471251
NM_134305_at	FBgn0011708	2L	16306491	2	C,S,R	13,18,7	0.000371003	0.00282284	0.0618879	-0.471251
NM_078858_at	FBgn0011708	2L	16306528	1	R,S	21,18	0.000385747	0.000125268	0.0488719	0.575829
NM_134305_at	FBgn0011708	2L	16306528	1	R,S	21,18	0.000385747	0.000125268	0.0488719	0.575829
NM_078858_at	FBgn0011708	2L	16306600	1	R,S	30,9	3.09086e-05	2.33513e-06	0.0712061	-0.675923
NM_134305_at	FBgn0011708	2L	16306600	1	R,S	30,9	3.09086e-05	2.33513e-06	0.0712061	-0.675923
NM_078858_at	FBgn0011708	2L	16306618	1	S,R	14,25	0.000200664	4.8201e-05	0.0520027	-0.603168
NM_134305_at	FBgn0011708	2L	16306618	1	S,R	14,25	0.000200664	4.8201e-05	0.0520027	-0.603168
NM_078858_at	FBgn0011708	2L	16306677	1	S,R	14,25	0.000200664	4.8201e-05	0.0520027	-0.603168
NM_134305_at	FBgn0011708	2L	16306677	1	S,R	14,25	0.000200664	4.8201e-05	0.0520027	-0.603168
NM_078858_at	FBgn0011708	2L	16307187	0	I,R	13,26	0.000392212	0.000128271	0.0507678	-0.575119
NM_134305_at	FBgn0011708	2L	16307187	0	I,R	13,26	0.000392212	0.000128271	0.0507678	-0.575119
NM_078858_at	FBgn0011708	2L	16307199	1	S,R	13,26	0.000392212	0.000128271	0.0507678	-0.575119
NM_134305_at	FBgn0011708	2L	16307199	1	S,R	13,26	0.000392212	0.000128271	0.0507678	-0.575119
NM_078858_at	FBgn0011708	2L	16307287	1	S,R	13,25	0.000144696	2.76172e-05	0.0552252	-0.624716
NM_134305_at	FBgn0011708	2L	16307287	1	S,R	13,25	0.000144696	2.76172e-05	0.0552252	-0.624716
NM_078858_at	FBgn0011708	2L	16307363	1	S,R	14,25	8.74102e-05	1.33143e-05	0.0547393	-0.636414
NM_134305_at	FBgn0011708	2L	16307363	1	S,R	14,25	8.74102e-05	1.33143e-05	0.0547393	-0.636414
NM_078858_at	FBgn0011708	2L	16308043	1	S,R	13,25	0.000144696	2.76172e-05	0.0552252	-0.624716
NM_134305_at	FBgn0011708	2L	16308043	1	S,R	13,25	0.000144696	2.76172e-05	0.0552252	-0.624716
NM_078858_at	FBgn0011708	2L	16308217	1	S,R	17,22	0.000131582	2.53496e-05	0.0532093	-0.62025
NM_134305_at	FBgn0011708	2L	16308217	1	S,R	17,22	0.000131582	2.53496e-05	0.0532093	-0.62025
NM_078858_at	FBgn0011708	2L	16308232	1	S,R	19,19	0.000389405	0.000121913	0.0521399	-0.58315
NM_134305_at	FBgn0011708	2L	16308232	1	S,R	19,19	0.000389405	0.000121913	0.0521399	-0.58315
NM_078858_at	FBgn0011708	2L	16308339	1	S,R	16,22	0.000195108	4.37812e-05	0.0532833	-0.61243
NM_134305_at	FBgn0011708	2L	16308339	1	S,R	16,22	0.000195108	4.37812e-05	0.0532833	-0.61243
NM_078858_at	FBgn0011708	2L	16308341	1	R,S	29,9	3.02319e-05	2.01463e-06	0.0727214	-0.685825
NM_134305_at	FBgn0011708	2L	16308341	1	R,S	29,9	3.02319e-05	2.01463e-06	0.0727214	-0.685825
NM_078858_at	FBgn0011708	2L	16308346	1	S,R	17,21	0.00025713	6.63486e-05	0.0527704	-0.600887
NM_134305_at	FBgn0011708	2L	16308346	1	S,R	17,21	0.00025713	6.63486e-05	0.0527704	-0.600887
NM_078858_at	FBgn0011708	2L	16308363	0	I,R	16,23	0.000287728	8.20899e-05	0.0510616	-0.588232
NM_134305_at	FBgn0011708	2L	16308363	0	I,R	16,23	0.000287728	8.20899e-05	0.0510616	-0.588232
NM_078858_at	FBgn0011708	2L	16308534	1	S,R	13,25	0.000144696	2.76172e-05	0.0552252	-0.624716
NM_134305_at	FBgn0011708	2L	16308534	1	S,R	13,25	0.000144696	2.76172e-05	0.0552252	-0.624716
NM_078858_at	FBgn0011708	2L	16309210	1	S,R	13,26	0.000174164	3.89417e-05	0.0533998	-0.608949
NM_134305_at	FBgn0011708	2L	16309210	1	S,R	13,26	0.000174164	3.89417e-05	0.0533998	-0.608949
NM_078858_at	FBgn0011708	2L	16309270	1	S,R	13,26	0.000174164	3.89417e-05	0.0533998	-0.608949
NM_134305_at	FBgn0011708	2L	16309270	1	S,R	13,26	0.000174164	3.89417e-05	0.0533998	-0.608949
NM_078858_at	FBgn0011708	2L	16309280	1	S,R	13,26	0.000174164	3.89417e-05	0.0533998	-0.608949
NM_134305_at	FBgn0011708	2L	16309280	1	S,R	13,26	0.000174164	3.89417e-05	0.0533998	-0.608949
NM_078858_at	FBgn0011708	2L	16309317	1	S,R	12,26	1.27055e-05	3.9661e-07	0.064843	-0.717621
NM_134305_at	FBgn0011708	2L	16309317	1	S,R	12,26	1.27055e-05	3.9661e-07	0.064843	-0.717621
NM_078858_at	FBgn0011708	2L	16309323	0	I,R,I	12,23,3	5.04032e-05	4.31324e-05	0.067994	-0.612837
NM_134305_at	FBgn0011708	2L	16309323	0	I,R,I	12,23,3	5.04032e-05	4.31324e-05	0.067994	-0.612837
NM_078858_at	FBgn0011708	2L	16309450	1	S,R	13,26	0.000174164	3.89417e-05	0.0533998	-0.608949
NM_134305_at	FBgn0011708	2L	16309450	1	S,R	13,26	0.000174164	3.89417e-05	0.0533998	-0.608949
NM_078858_at	FBgn0011708	2L	16309452	4	D,R	12,25	1.59538e-05	5.31096e-07	0.0653151	-0.719182
NM_134305_at	FBgn0011708	2L	16309452	4	D,R	12,25	1.59538e-05	5.31096e-07	0.0653151	-0.719182
NM_078858_at	FBgn0011708	2L	16310177	8	C,R,D	7,19,11	8.86355e-05	0.0766051	0.0711482	-0.294718
NM_134305_at	FBgn0011708	2L	16310177	8	C,R,D	7,19,11	8.86355e-05	0.0766051	0.0711482	-0.294718
NM_078858_at	FBgn0011708	2L	16310254	1	R,S	30,9	3.09086e-05	2.33513e-06	0.0712061	-0.675923
NM_134305_at	FBgn0011708	2L	16310254	1	R,S	30,9	3.09086e-05	2.33513e-06	0.0712061	-0.675923
NM_078858_at	FBgn0011708	2L	16311289	1	S,R	17,22	0.000288712	8.24992e-05	0.0506484	-0.588089
NM_134305_at	FBgn0011708	2L	16311289	1	S,R	17,22	0.000288712	8.24992e-05	0.0506484	-0.588089
NM_078858_at	FBgn0011708	2L	16311445	1	S,R	13,26	0.000174164	3.89417e-05	0.0533998	-0.608949
NM_134305_at	FBgn0011708	2L	16311445	1	S,R	13,26	0.000174164	3.89417e-05	0.0533998	-0.608949
[truncated: 19,818 more rows]
