# Supplementary material for: Genomic Variation and Its Impact on Gene Expression in Drosophila melanogaster
Source: PLoS Genet. 2012 Nov 15;8(11):e1003055. doi: 10.1371/journal.pgen.1003055 (PMC3499359; doi:10.1371/journal.pgen.1003055)
Supplement: Table S11 — Comparison of cis-EQTLs by false discovery rate threshold. (XLSX) [file pgen.1003055.s027.xlsx]

## Sheet: S11
Table S11. Comparison of cis-EQTLs by false discovery rate threshold.
FDR	cis-EQTLs males	genes with cis-EQTLs males	cis-EQTLs females	genes with cis-EQTLs females
0.01	4151	641	1477	271
0.1	14931	1690	5995	844
0.2	24715	2294	10098	1292
