# Supplementary material for: Genomic Variation and Its Impact on Gene Expression in Drosophila melanogaster
Source: PLoS Genet. 2012 Nov 15;8(11):e1003055. doi: 10.1371/journal.pgen.1003055 (PMC3499359; doi:10.1371/journal.pgen.1003055)
Supplement: Table S12 — Concentration of variants and cis-eQTLs in selected regions. Histone marks for adult females and males were obtained from modENCODE. (XLSX) [file pgen.1003055.s028.xlsx]

## Sheet: S12
Table S12. Concentration of variants and cis-eQTLs in selected regions. Histone marks for adult females and males were obtained from modENCODE.
	Females					Males
Feature	Euchromatic size (bp)	Number of cis-Variants (1)	cis-eQTLS @ ~10% FDR (2)	% of cis-eQTLs / cis-Variants	Enrichment	Euchromatic size (bp)	Number of cis-Variants (1)	cis-eQTLS @ ~10% FDR (2)	% of cis-eQTLs / cis-Variants	Enrichment
Reference genome	120381546	1007600	5995	0.00594978		120381546	1120664	14931	0.0133234
H3K4Me3	2571115	29348	496	0.0169006	2.84055	8988819	110904	3893	0.0351024	2.63465
H3K4Me1	6731903	76233	508	0.00666378	1.12	3834467	35888	895	0.0249387	1.8718
H3K9Me3	524960	1310	0	0	-	13973534	89784	970	0.0108037	-1.23322
H3K27Me3	10018793	57847	114	0.00197072	-3.0191	5345864	40960	197	0.00480957	-2.77017
chromosome 2L	23011544	225535	713	0.00316137	-1.88203	23011544	262893	2745	0.0104415	-1.276
chromosome 2R	21146708	212541	1132	0.00532603	-1.11711	21146708	235368	2866	0.0121767	-1.09417
chromosome 3L	24543557	216893	897	0.00413568	-1.43865	24543557	240407	2490	0.0103574	-1.28636
chromosome 3R	27905053	217229	2166	0.00997104	1.67587	27905053	247512	4820	0.0194738	1.46163
chromosome 4	1351857	2538	112	0.0441292	7.41695	1351857	2439	229	0.0938909	7.0471
chromosome X	22422827	132864	975	0.00733833	1.23338	22422827	132045	1781	0.0134878	1.01234
Conserved non-coding	33247278	125025	605	0.00483903	-1.22954	33247278	144411	1330	0.00920982	-1.44665
(1): number of variants within 10kb of TSS or TES (from UCSC annotation) of differentially expressed (from microarray data) genes
(2): subset of such variants that are significantly associated with the expression of at least one transcript (probeset) of the nearby gene
